# Supplementary material for: Skilful decadal-scale prediction of fish habitat and distribution shifts
Source: Nat Commun. 2022 May 12;13:2660. doi: 10.1038/s41467-022-30280-0 (PMC9098506; doi:10.1038/s41467-022-30280-0)
Supplement: Supplementary file 4 — Source Data [file 41467_2022_30280_MOESM4_ESM.xlsx]

## Sheet: Intro
Skilful decadal-scale prediction of fish habitat and distribution shifts
Mark R. Payne*, Gokhan Danabasoglu, Noel Keenlyside, Daniela Matei, Anna K. Miesner, Shuting Yang and Stephen G. Yeager
* Corresponding author.
Mark R. Payne
Danish Meterological Institute
2100 Copenhagen
Denmark
ORCID: 0000-0001-5795-2481
Email address: mapa@dmi.dk
This spreadsheet contains the source data underlying all line figures in the manuscript "Skilful decadal-scale prediction of fish habitat and distribution shifts", by Payne et al. A brief description of the fields in each tab follows: for more details see the manuscript and particularly the relevant figure caption.
Fig 2 / Sup. Fig.2 "Fish habitat can be skilfully forecast"
Note that this sheet contains data for both Figure 2 and Extended Data Figure 2.
metric	Skill metric. Note that only the "pearson.correlation" is plotted in Figure 2, while "crpss" and "MSSS" are plotted in Ext. Data Fig. 2
species	The fish species / stock that the metric relates to. One of "a) Mackerel", "b) Bluefin Tuna" or "c) Blue whiting".
model	The climate prediction model (see Extended Data Table 2 for codes) that the skill metric relates to. Also includes the Grand Ensemble across all models ("Grand Ens.") and "persistence" forecasts
lead	Time (in years) forward from model initialisation to which the skill metric relates to.
statistic	The statistic characterising the distribution of the skill metric - one of the 90th percentile ("upperCI"), the mean or the 10th percentile ("lowerCI") of the distribution.
value	Numerical value of the skill metric
Fig. 3a-c "Habitat forecasts capture low-frequency variability" - effect of smoothing
species	The fish species / stock that the metric relates to. One of "a) Mackerel", "b) Bluefin Tuna" or "c) Blue whiting".
lead.yr	Time (in years) forward from model initialisation to which the skill metric relates to. The middle of the smoothing window is chosen to represent multi-year blocks.
smoothing	Size of the window (in years) over which smoothing is applied to the habitat metric. Values: 1, 3, 5 and 9 years
Grand Ens.	Pearson correlation skill metric for the grand ensemble
Persistence	Pearson correlation skill metric for persistence forecasts
Fig. 3d-f "Habitat forecasts capture low-frequency variability" - examples of forecasts
species	The fish species / stock that the metric relates to. One of "a) Mackerel", "b) Bluefin Tuna" or "c) Blue whiting".
year	Year for which the forecast or observation relates to
value	Area of habitat
source	Data source. Valid values are * "Grand Ens. mean" - the mean value forecast by the grand ensemble * "Grand Ens lowerCI" - the 10th percentile of values forcast by the grand ensemble * "Grand Ens. upperCI" - the 90th percentile of values forecast by the grand ensemble * "Obs. - Habitat" - observed habitat area in the given year * "Obs. - Roll. mean" - three-year centered rolling mean of the observ…
Fig. 4a "Key habitat and distribution shift events can be forecast" - Mackerel
source	Data source. Valid values are * "1990 forecast" / "2000 forecast" / "2010 forecast" - forecasts initialised in the given year * "Habitat" - observed habitat area in the given year * "Rolling mean" - three-year centered rolling mean of the observed habitat area
year	Year for which the forecast or observation relates to
statistic	The statistic characterising the distribution of each source - one of the 90th percentile ("upperCI"), the mean or the 10th percentile ("lowerCI") of the distribution. "NA" indicates that only one statistic is available for a given source
value	The habitat area
Fig. 4b "Key habitat and distribution shift events can be forecast" - Blue whiting
source	Data source. Valid values are * 2004 forecast" / "2011 forecast" - forecasts initialised in the given year * "Biomass" - SSB from the stock assessment * "Distribution (Survey)" - area of blue whiting distribution estimated from fisheries survey * "Habitat" - area of blue whiting habitat estimated from oceanographic observations * "Habitat roll. mean" - three year centered rolling mean of the obse…
year	Year for which the forecast or observation relates to
statistic	The statistic characterising the distribution of each source - one of the 90th percentile ("upperCI"), the mean or the 10th percentile ("lowerCI") of the distribution. "NA" indicates that only one statistic is available for a given source
value	The habitat area or biomass, as relevant
Sup. Fig. 3 "Habitat predictions from initialised climate models outperform forecasts based on uninitialized projections"
metric	Skill metric. Valid values are "pearson.correlation", "MSSS" and "crpss".
species	The fish species / stock that the metric relates to. One of "a) Mackerel", "b) Bluefin Tuna" or "c) Blue whiting".
lead	Time (in years) forward from model initialisation to which the skill metric relates to.
value	Significance level for a one-sided test that the given skill of the decadal forecast system is greater than the uninitialized skill

## Sheet: Fig 2, Sup. Fig. 2.
metric	species	model	lead	statistic	value
crpss	a) Mackerel	Grand Ens.	0.583333	lowerCI	0.327417
crpss	a) Mackerel	Grand Ens.	0.583333	mean	0.415395
crpss	a) Mackerel	Grand Ens.	0.583333	upperCI	0.489516
crpss	a) Mackerel	Grand Ens.	1.58333	lowerCI	0.278344
crpss	a) Mackerel	Grand Ens.	1.58333	mean	0.366188
crpss	a) Mackerel	Grand Ens.	1.58333	upperCI	0.444093
crpss	a) Mackerel	Grand Ens.	2.58333	lowerCI	0.265447
crpss	a) Mackerel	Grand Ens.	2.58333	mean	0.349339
crpss	a) Mackerel	Grand Ens.	2.58333	upperCI	0.422039
crpss	a) Mackerel	Grand Ens.	3.58333	lowerCI	0.254143
crpss	a) Mackerel	Grand Ens.	3.58333	mean	0.338266
crpss	a) Mackerel	Grand Ens.	3.58333	upperCI	0.417175
crpss	a) Mackerel	Grand Ens.	4.58333	lowerCI	0.281709
crpss	a) Mackerel	Grand Ens.	4.58333	mean	0.361065
crpss	a) Mackerel	Grand Ens.	4.58333	upperCI	0.427428
crpss	a) Mackerel	Grand Ens.	5.58333	lowerCI	0.275436
crpss	a) Mackerel	Grand Ens.	5.58333	mean	0.355941
crpss	a) Mackerel	Grand Ens.	5.58333	upperCI	0.432891
crpss	a) Mackerel	Grand Ens.	6.58333	lowerCI	0.271971
crpss	a) Mackerel	Grand Ens.	6.58333	mean	0.352936
crpss	a) Mackerel	Grand Ens.	6.58333	upperCI	0.427074
crpss	a) Mackerel	Grand Ens.	7.58333	lowerCI	0.259961
crpss	a) Mackerel	Grand Ens.	7.58333	mean	0.341356
crpss	a) Mackerel	Grand Ens.	7.58333	upperCI	0.420915
crpss	a) Mackerel	Grand Ens.	8.58333	lowerCI	0.20689
crpss	a) Mackerel	Grand Ens.	8.58333	mean	0.301153
crpss	a) Mackerel	Grand Ens.	8.58333	upperCI	0.379871
crpss	a) Mackerel	Grand Ens.	9.58333	lowerCI	0.261503
crpss	a) Mackerel	Grand Ens.	9.58333	mean	0.347155
crpss	a) Mackerel	Grand Ens.	9.58333	upperCI	0.42209
crpss	a) Mackerel	CESM DPLE	0.583333	lowerCI	0.309563
crpss	a) Mackerel	CESM DPLE	0.583333	mean	0.406343
crpss	a) Mackerel	CESM DPLE	0.583333	upperCI	0.488814
crpss	a) Mackerel	CESM DPLE	1.58333	lowerCI	0.247832
crpss	a) Mackerel	CESM DPLE	1.58333	mean	0.347523
crpss	a) Mackerel	CESM DPLE	1.58333	upperCI	0.442144
crpss	a) Mackerel	CESM DPLE	2.58333	lowerCI	0.203282
crpss	a) Mackerel	CESM DPLE	2.58333	mean	0.320747
crpss	a) Mackerel	CESM DPLE	2.58333	upperCI	0.4211
crpss	a) Mackerel	CESM DPLE	3.58333	lowerCI	0.217016
crpss	a) Mackerel	CESM DPLE	3.58333	mean	0.337058
crpss	a) Mackerel	CESM DPLE	3.58333	upperCI	0.437243
crpss	a) Mackerel	CESM DPLE	4.58333	lowerCI	0.275133
crpss	a) Mackerel	CESM DPLE	4.58333	mean	0.367137
crpss	a) Mackerel	CESM DPLE	4.58333	upperCI	0.449233
crpss	a) Mackerel	CESM DPLE	5.58333	lowerCI	0.242212
crpss	a) Mackerel	CESM DPLE	5.58333	mean	0.343754
crpss	a) Mackerel	CESM DPLE	5.58333	upperCI	0.436275
crpss	a) Mackerel	CESM DPLE	6.58333	lowerCI	0.229431
crpss	a) Mackerel	CESM DPLE	6.58333	mean	0.332944
crpss	a) Mackerel	CESM DPLE	6.58333	upperCI	0.42034
crpss	a) Mackerel	CESM DPLE	7.58333	lowerCI	0.254564
crpss	a) Mackerel	CESM DPLE	7.58333	mean	0.358074
crpss	a) Mackerel	CESM DPLE	7.58333	upperCI	0.45233
crpss	a) Mackerel	CESM DPLE	8.58333	lowerCI	0.200425
crpss	a) Mackerel	CESM DPLE	8.58333	mean	0.311811
crpss	a) Mackerel	CESM DPLE	8.58333	upperCI	0.415845
crpss	a) Mackerel	CESM DPLE	9.58333	lowerCI	0.259739
crpss	a) Mackerel	CESM DPLE	9.58333	mean	0.361858
crpss	a) Mackerel	CESM DPLE	9.58333	upperCI	0.454263
crpss	a) Mackerel	ECEarth3	0.583333	lowerCI	0.0661583
crpss	a) Mackerel	ECEarth3	0.583333	mean	0.192967
crpss	a) Mackerel	ECEarth3	0.583333	upperCI	0.311139
crpss	a) Mackerel	ECEarth3	1.58333	lowerCI	-0.0325652
crpss	a) Mackerel	ECEarth3	1.58333	mean	0.144927
crpss	a) Mackerel	ECEarth3	1.58333	upperCI	0.300206
crpss	a) Mackerel	ECEarth3	2.58333	lowerCI	-0.0224785
crpss	a) Mackerel	ECEarth3	2.58333	mean	0.135771
crpss	a) Mackerel	ECEarth3	2.58333	upperCI	0.296686
crpss	a) Mackerel	ECEarth3	3.58333	lowerCI	-0.178377
crpss	a) Mackerel	ECEarth3	3.58333	mean	0.0197599
crpss	a) Mackerel	ECEarth3	3.58333	upperCI	0.199339
crpss	a) Mackerel	ECEarth3	4.58333	lowerCI	-0.0648488
crpss	a) Mackerel	ECEarth3	4.58333	mean	0.117506
crpss	a) Mackerel	ECEarth3	4.58333	upperCI	0.277418
crpss	a) Mackerel	ECEarth3	5.58333	lowerCI	-0.0370228
crpss	a) Mackerel	ECEarth3	5.58333	mean	0.130335
crpss	a) Mackerel	ECEarth3	5.58333	upperCI	0.286806
crpss	a) Mackerel	ECEarth3	6.58333	lowerCI	0.0360991
crpss	a) Mackerel	ECEarth3	6.58333	mean	0.204665
crpss	a) Mackerel	ECEarth3	6.58333	upperCI	0.352435
crpss	a) Mackerel	ECEarth3	7.58333	lowerCI	-0.00873323
crpss	a) Mackerel	ECEarth3	7.58333	mean	0.169819
crpss	a) Mackerel	ECEarth3	7.58333	upperCI	0.332997
crpss	a) Mackerel	ECEarth3	8.58333	lowerCI	-0.0378003
crpss	a) Mackerel	ECEarth3	8.58333	mean	0.13159
crpss	a) Mackerel	ECEarth3	8.58333	upperCI	0.275406
crpss	a) Mackerel	ECEarth3	9.58333	lowerCI	-0.0640156
crpss	a) Mackerel	ECEarth3	9.58333	mean	0.118944
crpss	a) Mackerel	ECEarth3	9.58333	upperCI	0.270485
crpss	a) Mackerel	HadGEM3	0.583333	lowerCI	0.28124
crpss	a) Mackerel	HadGEM3	0.583333	mean	0.384248
crpss	a) Mackerel	HadGEM3	0.583333	upperCI	0.474846
crpss	a) Mackerel	HadGEM3	1.58333	lowerCI	0.252304
crpss	a) Mackerel	HadGEM3	1.58333	mean	0.342121
crpss	a) Mackerel	HadGEM3	1.58333	upperCI	0.422553
crpss	a) Mackerel	HadGEM3	2.58333	lowerCI	0.228282
crpss	a) Mackerel	HadGEM3	2.58333	mean	0.326328
crpss	a) Mackerel	HadGEM3	2.58333	upperCI	0.420137
crpss	a) Mackerel	HadGEM3	3.58333	lowerCI	0.243546
crpss	a) Mackerel	HadGEM3	3.58333	mean	0.339814
crpss	a) Mackerel	HadGEM3	3.58333	upperCI	0.421859
crpss	a) Mackerel	HadGEM3	4.58333	lowerCI	0.178703
crpss	a) Mackerel	HadGEM3	4.58333	mean	0.295873
crpss	a) Mackerel	HadGEM3	4.58333	upperCI	0.396486
crpss	a) Mackerel	HadGEM3	5.58333	lowerCI	0.227916
crpss	a) Mackerel	HadGEM3	5.58333	mean	0.320151
crpss	a) Mackerel	HadGEM3	5.58333	upperCI	0.407483
crpss	a) Mackerel	HadGEM3	6.58333	lowerCI	0.264092
crpss	a) Mackerel	HadGEM3	6.58333	mean	0.357474
crpss	a) Mackerel	HadGEM3	6.58333	upperCI	0.451884
crpss	a) Mackerel	HadGEM3	7.58333	lowerCI	0.292588
crpss	a) Mackerel	HadGEM3	7.58333	mean	0.369786
crpss	a) Mackerel	HadGEM3	7.58333	upperCI	0.450368
crpss	a) Mackerel	HadGEM3	8.58333	lowerCI	0.208464
crpss	a) Mackerel	HadGEM3	8.58333	mean	0.313373
crpss	a) Mackerel	HadGEM3	8.58333	upperCI	0.404677
crpss	a) Mackerel	HadGEM3	9.58333	lowerCI	0.219569
crpss	a) Mackerel	HadGEM3	9.58333	mean	0.325841
crpss	a) Mackerel	HadGEM3	9.58333	upperCI	0.429544
crpss	a) Mackerel	MPI-ESM1.2-HR	0.583333	lowerCI	0.146167
crpss	a) Mackerel	MPI-ESM1.2-HR	0.583333	mean	0.251306
crpss	a) Mackerel	MPI-ESM1.2-HR	0.583333	upperCI	0.365731
crpss	a) Mackerel	MPI-ESM1.2-HR	1.58333	lowerCI	-0.0423654
crpss	a) Mackerel	MPI-ESM1.2-HR	1.58333	mean	0.112881
crpss	a) Mackerel	MPI-ESM1.2-HR	1.58333	upperCI	0.252051
crpss	a) Mackerel	MPI-ESM1.2-HR	2.58333	lowerCI	0.044798
crpss	a) Mackerel	MPI-ESM1.2-HR	2.58333	mean	0.183663
crpss	a) Mackerel	MPI-ESM1.2-HR	2.58333	upperCI	0.317718
crpss	a) Mackerel	MPI-ESM1.2-HR	3.58333	lowerCI	0.0875423
crpss	a) Mackerel	MPI-ESM1.2-HR	3.58333	mean	0.204035
crpss	a) Mackerel	MPI-ESM1.2-HR	3.58333	upperCI	0.32222
crpss	a) Mackerel	MPI-ESM1.2-HR	4.58333	lowerCI	0.156683
crpss	a) Mackerel	MPI-ESM1.2-HR	4.58333	mean	0.296551
crpss	a) Mackerel	MPI-ESM1.2-HR	4.58333	upperCI	0.420078
crpss	a) Mackerel	MPI-ESM1.2-HR	5.58333	lowerCI	0.132669
crpss	a) Mackerel	MPI-ESM1.2-HR	5.58333	mean	0.239912
crpss	a) Mackerel	MPI-ESM1.2-HR	5.58333	upperCI	0.347699
crpss	a) Mackerel	MPI-ESM1.2-HR	6.58333	lowerCI	0.0667547
crpss	a) Mackerel	MPI-ESM1.2-HR	6.58333	mean	0.237187
crpss	a) Mackerel	MPI-ESM1.2-HR	6.58333	upperCI	0.40204
crpss	a) Mackerel	MPI-ESM1.2-HR	7.58333	lowerCI	-0.0544981
crpss	a) Mackerel	MPI-ESM1.2-HR	7.58333	mean	0.106859
crpss	a) Mackerel	MPI-ESM1.2-HR	7.58333	upperCI	0.253455
crpss	a) Mackerel	MPI-ESM1.2-HR	8.58333	lowerCI	-0.0889097
crpss	a) Mackerel	MPI-ESM1.2-HR	8.58333	mean	0.0841579
crpss	a) Mackerel	MPI-ESM1.2-HR	8.58333	upperCI	0.247759
crpss	a) Mackerel	MPI-ESM1.2-HR	9.58333	lowerCI	-0.0269245
crpss	a) Mackerel	MPI-ESM1.2-HR	9.58333	mean	0.113883
crpss	a) Mackerel	MPI-ESM1.2-HR	9.58333	upperCI	0.252042
crpss	a) Mackerel	NorCPM	0.583333	lowerCI	0.262739
crpss	a) Mackerel	NorCPM	0.583333	mean	0.354083
crpss	a) Mackerel	NorCPM	0.583333	upperCI	0.434383
crpss	a) Mackerel	NorCPM	1.58333	lowerCI	0.159315
crpss	a) Mackerel	NorCPM	1.58333	mean	0.266344
crpss	a) Mackerel	NorCPM	1.58333	upperCI	0.368077
crpss	a) Mackerel	NorCPM	2.58333	lowerCI	0.125381
crpss	a) Mackerel	NorCPM	2.58333	mean	0.219935
crpss	a) Mackerel	NorCPM	2.58333	upperCI	0.320494
crpss	a) Mackerel	NorCPM	3.58333	lowerCI	0.113901
crpss	a) Mackerel	NorCPM	3.58333	mean	0.216571
crpss	a) Mackerel	NorCPM	3.58333	upperCI	0.319331
crpss	a) Mackerel	NorCPM	4.58333	lowerCI	0.101868
crpss	a) Mackerel	NorCPM	4.58333	mean	0.213212
crpss	a) Mackerel	NorCPM	4.58333	upperCI	0.320483
crpss	a) Mackerel	NorCPM	5.58333	lowerCI	0.120801
crpss	a) Mackerel	NorCPM	5.58333	mean	0.225677
crpss	a) Mackerel	NorCPM	5.58333	upperCI	0.322811
crpss	a) Mackerel	NorCPM	6.58333	lowerCI	0.116203
crpss	a) Mackerel	NorCPM	6.58333	mean	0.226653
crpss	a) Mackerel	NorCPM	6.58333	upperCI	0.323711
crpss	a) Mackerel	NorCPM	7.58333	lowerCI	0.025932
crpss	a) Mackerel	NorCPM	7.58333	mean	0.160387
crpss	a) Mackerel	NorCPM	7.58333	upperCI	0.284195
crpss	a) Mackerel	NorCPM	8.58333	lowerCI	-0.00278828
crpss	a) Mackerel	NorCPM	8.58333	mean	0.113435
crpss	a) Mackerel	NorCPM	8.58333	upperCI	0.230731
crpss	a) Mackerel	NorCPM	9.58333	lowerCI	-0.00691256
crpss	a) Mackerel	NorCPM	9.58333	mean	0.123275
crpss	a) Mackerel	NorCPM	9.58333	upperCI	0.244858
crpss	b) Bluefin tuna	Grand Ens.	0.583333	lowerCI	0.160502
crpss	b) Bluefin tuna	Grand Ens.	0.583333	mean	0.294589
crpss	b) Bluefin tuna	Grand Ens.	0.583333	upperCI	0.408605
crpss	b) Bluefin tuna	Grand Ens.	1.58333	lowerCI	0.152865
crpss	b) Bluefin tuna	Grand Ens.	1.58333	mean	0.295738
crpss	b) Bluefin tuna	Grand Ens.	1.58333	upperCI	0.409127
crpss	b) Bluefin tuna	Grand Ens.	2.58333	lowerCI	0.152351
crpss	b) Bluefin tuna	Grand Ens.	2.58333	mean	0.273823
crpss	b) Bluefin tuna	Grand Ens.	2.58333	upperCI	0.389647
crpss	b) Bluefin tuna	Grand Ens.	3.58333	lowerCI	0.140148
crpss	b) Bluefin tuna	Grand Ens.	3.58333	mean	0.270372
crpss	b) Bluefin tuna	Grand Ens.	3.58333	upperCI	0.384092
crpss	b) Bluefin tuna	Grand Ens.	4.58333	lowerCI	0.154174
crpss	b) Bluefin tuna	Grand Ens.	4.58333	mean	0.275073
crpss	b) Bluefin tuna	Grand Ens.	4.58333	upperCI	0.39049
crpss	b) Bluefin tuna	Grand Ens.	5.58333	lowerCI	0.153545
crpss	b) Bluefin tuna	Grand Ens.	5.58333	mean	0.27106
crpss	b) Bluefin tuna	Grand Ens.	5.58333	upperCI	0.378422
crpss	b) Bluefin tuna	Grand Ens.	6.58333	lowerCI	0.164447
crpss	b) Bluefin tuna	Grand Ens.	6.58333	mean	0.286347
crpss	b) Bluefin tuna	Grand Ens.	6.58333	upperCI	0.390465
crpss	b) Bluefin tuna	Grand Ens.	7.58333	lowerCI	0.124303
crpss	b) Bluefin tuna	Grand Ens.	7.58333	mean	0.251622
crpss	b) Bluefin tuna	Grand Ens.	7.58333	upperCI	0.369777
crpss	b) Bluefin tuna	Grand Ens.	8.58333	lowerCI	0.0797012
crpss	b) Bluefin tuna	Grand Ens.	8.58333	mean	0.21673
crpss	b) Bluefin tuna	Grand Ens.	8.58333	upperCI	0.340741
crpss	b) Bluefin tuna	Grand Ens.	9.58333	lowerCI	0.122943
crpss	b) Bluefin tuna	Grand Ens.	9.58333	mean	0.254087
crpss	b) Bluefin tuna	Grand Ens.	9.58333	upperCI	0.38421
crpss	b) Bluefin tuna	CESM DPLE	0.583333	lowerCI	0.132688
crpss	b) Bluefin tuna	CESM DPLE	0.583333	mean	0.265293
crpss	b) Bluefin tuna	CESM DPLE	0.583333	upperCI	0.382183
crpss	b) Bluefin tuna	CESM DPLE	1.58333	lowerCI	0.144397
crpss	b) Bluefin tuna	CESM DPLE	1.58333	mean	0.281874
crpss	b) Bluefin tuna	CESM DPLE	1.58333	upperCI	0.394479
crpss	b) Bluefin tuna	CESM DPLE	2.58333	lowerCI	0.133782
crpss	b) Bluefin tuna	CESM DPLE	2.58333	mean	0.272926
crpss	b) Bluefin tuna	CESM DPLE	2.58333	upperCI	0.401463
crpss	b) Bluefin tuna	CESM DPLE	3.58333	lowerCI	0.11318
crpss	b) Bluefin tuna	CESM DPLE	3.58333	mean	0.254391
crpss	b) Bluefin tuna	CESM DPLE	3.58333	upperCI	0.380581
crpss	b) Bluefin tuna	CESM DPLE	4.58333	lowerCI	0.137889
crpss	b) Bluefin tuna	CESM DPLE	4.58333	mean	0.267373
crpss	b) Bluefin tuna	CESM DPLE	4.58333	upperCI	0.399132
crpss	b) Bluefin tuna	CESM DPLE	5.58333	lowerCI	0.110279
crpss	b) Bluefin tuna	CESM DPLE	5.58333	mean	0.24807
crpss	b) Bluefin tuna	CESM DPLE	5.58333	upperCI	0.382064
crpss	b) Bluefin tuna	CESM DPLE	6.58333	lowerCI	0.138811
crpss	b) Bluefin tuna	CESM DPLE	6.58333	mean	0.274878
crpss	b) Bluefin tuna	CESM DPLE	6.58333	upperCI	0.406617
crpss	b) Bluefin tuna	CESM DPLE	7.58333	lowerCI	0.0828147
crpss	b) Bluefin tuna	CESM DPLE	7.58333	mean	0.227058
crpss	b) Bluefin tuna	CESM DPLE	7.58333	upperCI	0.359199
crpss	b) Bluefin tuna	CESM DPLE	8.58333	lowerCI	0.0349826
crpss	b) Bluefin tuna	CESM DPLE	8.58333	mean	0.199004
crpss	b) Bluefin tuna	CESM DPLE	8.58333	upperCI	0.353672
crpss	b) Bluefin tuna	CESM DPLE	9.58333	lowerCI	0.0756522
crpss	b) Bluefin tuna	CESM DPLE	9.58333	mean	0.244252
crpss	b) Bluefin tuna	CESM DPLE	9.58333	upperCI	0.405597
crpss	b) Bluefin tuna	ECEarth3	0.583333	lowerCI	-0.182741
crpss	b) Bluefin tuna	ECEarth3	0.583333	mean	0.00941584
crpss	b) Bluefin tuna	ECEarth3	0.583333	upperCI	0.197269
crpss	b) Bluefin tuna	ECEarth3	1.58333	lowerCI	-0.211284
crpss	b) Bluefin tuna	ECEarth3	1.58333	mean	-0.0237004
crpss	b) Bluefin tuna	ECEarth3	1.58333	upperCI	0.159414
crpss	b) Bluefin tuna	ECEarth3	2.58333	lowerCI	-0.366837
crpss	b) Bluefin tuna	ECEarth3	2.58333	mean	-0.147147
crpss	b) Bluefin tuna	ECEarth3	2.58333	upperCI	0.0639729
crpss	b) Bluefin tuna	ECEarth3	3.58333	lowerCI	-0.357291
crpss	b) Bluefin tuna	ECEarth3	3.58333	mean	-0.10907
crpss	b) Bluefin tuna	ECEarth3	3.58333	upperCI	0.122855
crpss	b) Bluefin tuna	ECEarth3	4.58333	lowerCI	-0.236981
crpss	b) Bluefin tuna	ECEarth3	4.58333	mean	-0.00648036
crpss	b) Bluefin tuna	ECEarth3	4.58333	upperCI	0.224832
crpss	b) Bluefin tuna	ECEarth3	5.58333	lowerCI	-0.222296
crpss	b) Bluefin tuna	ECEarth3	5.58333	mean	-0.0207965
crpss	b) Bluefin tuna	ECEarth3	5.58333	upperCI	0.18089
crpss	b) Bluefin tuna	ECEarth3	6.58333	lowerCI	-0.0858865
crpss	b) Bluefin tuna	ECEarth3	6.58333	mean	0.0785882
crpss	b) Bluefin tuna	ECEarth3	6.58333	upperCI	0.242392
crpss	b) Bluefin tuna	ECEarth3	7.58333	lowerCI	-0.0583566
crpss	b) Bluefin tuna	ECEarth3	7.58333	mean	0.0989414
crpss	b) Bluefin tuna	ECEarth3	7.58333	upperCI	0.249423
crpss	b) Bluefin tuna	ECEarth3	8.58333	lowerCI	-0.0862024
crpss	b) Bluefin tuna	ECEarth3	8.58333	mean	0.0627931
crpss	b) Bluefin tuna	ECEarth3	8.58333	upperCI	0.205262
crpss	b) Bluefin tuna	ECEarth3	9.58333	lowerCI	-0.078469
crpss	b) Bluefin tuna	ECEarth3	9.58333	mean	0.0925189
crpss	b) Bluefin tuna	ECEarth3	9.58333	upperCI	0.257194
crpss	b) Bluefin tuna	HadGEM3	0.583333	lowerCI	0.177271
crpss	b) Bluefin tuna	HadGEM3	0.583333	mean	0.301841
crpss	b) Bluefin tuna	HadGEM3	0.583333	upperCI	0.41515
crpss	b) Bluefin tuna	HadGEM3	1.58333	lowerCI	0.111061
crpss	b) Bluefin tuna	HadGEM3	1.58333	mean	0.260832
crpss	b) Bluefin tuna	HadGEM3	1.58333	upperCI	0.384936
crpss	b) Bluefin tuna	HadGEM3	2.58333	lowerCI	0.0948045
crpss	b) Bluefin tuna	HadGEM3	2.58333	mean	0.239305
crpss	b) Bluefin tuna	HadGEM3	2.58333	upperCI	0.35592
crpss	b) Bluefin tuna	HadGEM3	3.58333	lowerCI	0.119619
crpss	b) Bluefin tuna	HadGEM3	3.58333	mean	0.252384
crpss	b) Bluefin tuna	HadGEM3	3.58333	upperCI	0.383333
crpss	b) Bluefin tuna	HadGEM3	4.58333	lowerCI	0.0113338
crpss	b) Bluefin tuna	HadGEM3	4.58333	mean	0.161631
crpss	b) Bluefin tuna	HadGEM3	4.58333	upperCI	0.302476
crpss	b) Bluefin tuna	HadGEM3	5.58333	lowerCI	0.092496
crpss	b) Bluefin tuna	HadGEM3	5.58333	mean	0.238606
crpss	b) Bluefin tuna	HadGEM3	5.58333	upperCI	0.368641
crpss	b) Bluefin tuna	HadGEM3	6.58333	lowerCI	0.198275
crpss	b) Bluefin tuna	HadGEM3	6.58333	mean	0.317953
crpss	b) Bluefin tuna	HadGEM3	6.58333	upperCI	0.428213
crpss	b) Bluefin tuna	HadGEM3	7.58333	lowerCI	0.212451
crpss	b) Bluefin tuna	HadGEM3	7.58333	mean	0.33174
crpss	b) Bluefin tuna	HadGEM3	7.58333	upperCI	0.432451
crpss	b) Bluefin tuna	HadGEM3	8.58333	lowerCI	0.165975
crpss	b) Bluefin tuna	HadGEM3	8.58333	mean	0.300187
crpss	b) Bluefin tuna	HadGEM3	8.58333	upperCI	0.412157
crpss	b) Bluefin tuna	HadGEM3	9.58333	lowerCI	0.177876
crpss	b) Bluefin tuna	HadGEM3	9.58333	mean	0.306776
crpss	b) Bluefin tuna	HadGEM3	9.58333	upperCI	0.422918
crpss	b) Bluefin tuna	MPI-ESM1.2-HR	0.583333	lowerCI	0.104756
crpss	b) Bluefin tuna	MPI-ESM1.2-HR	0.583333	mean	0.236923
crpss	b) Bluefin tuna	MPI-ESM1.2-HR	0.583333	upperCI	0.362095
crpss	b) Bluefin tuna	MPI-ESM1.2-HR	1.58333	lowerCI	-0.0368546
crpss	b) Bluefin tuna	MPI-ESM1.2-HR	1.58333	mean	0.147061
crpss	b) Bluefin tuna	MPI-ESM1.2-HR	1.58333	upperCI	0.297648
crpss	b) Bluefin tuna	MPI-ESM1.2-HR	2.58333	lowerCI	0.00157254
crpss	b) Bluefin tuna	MPI-ESM1.2-HR	2.58333	mean	0.17218
crpss	b) Bluefin tuna	MPI-ESM1.2-HR	2.58333	upperCI	0.330855
crpss	b) Bluefin tuna	MPI-ESM1.2-HR	3.58333	lowerCI	-0.00179462
crpss	b) Bluefin tuna	MPI-ESM1.2-HR	3.58333	mean	0.16712
crpss	b) Bluefin tuna	MPI-ESM1.2-HR	3.58333	upperCI	0.33502
crpss	b) Bluefin tuna	MPI-ESM1.2-HR	4.58333	lowerCI	0.0651974
crpss	b) Bluefin tuna	MPI-ESM1.2-HR	4.58333	mean	0.223859
crpss	b) Bluefin tuna	MPI-ESM1.2-HR	4.58333	upperCI	0.378904
crpss	b) Bluefin tuna	MPI-ESM1.2-HR	5.58333	lowerCI	0.0221632
crpss	b) Bluefin tuna	MPI-ESM1.2-HR	5.58333	mean	0.164767
crpss	b) Bluefin tuna	MPI-ESM1.2-HR	5.58333	upperCI	0.297089
crpss	b) Bluefin tuna	MPI-ESM1.2-HR	6.58333	lowerCI	0.0254945
crpss	b) Bluefin tuna	MPI-ESM1.2-HR	6.58333	mean	0.181468
crpss	b) Bluefin tuna	MPI-ESM1.2-HR	6.58333	upperCI	0.326372
crpss	b) Bluefin tuna	MPI-ESM1.2-HR	7.58333	lowerCI	0.00951513
crpss	b) Bluefin tuna	MPI-ESM1.2-HR	7.58333	mean	0.14303
crpss	b) Bluefin tuna	MPI-ESM1.2-HR	7.58333	upperCI	0.279505
crpss	b) Bluefin tuna	MPI-ESM1.2-HR	8.58333	lowerCI	-0.022102
crpss	b) Bluefin tuna	MPI-ESM1.2-HR	8.58333	mean	0.135966
crpss	b) Bluefin tuna	MPI-ESM1.2-HR	8.58333	upperCI	0.280028
crpss	b) Bluefin tuna	MPI-ESM1.2-HR	9.58333	lowerCI	-0.0397632
crpss	b) Bluefin tuna	MPI-ESM1.2-HR	9.58333	mean	0.147906
crpss	b) Bluefin tuna	MPI-ESM1.2-HR	9.58333	upperCI	0.320335
crpss	b) Bluefin tuna	NorCPM	0.583333	lowerCI	0.0462427
crpss	b) Bluefin tuna	NorCPM	0.583333	mean	0.197566
crpss	b) Bluefin tuna	NorCPM	0.583333	upperCI	0.348292
crpss	b) Bluefin tuna	NorCPM	1.58333	lowerCI	-0.0136092
crpss	b) Bluefin tuna	NorCPM	1.58333	mean	0.167393
crpss	b) Bluefin tuna	NorCPM	1.58333	upperCI	0.336001
crpss	b) Bluefin tuna	NorCPM	2.58333	lowerCI	-0.0233649
crpss	b) Bluefin tuna	NorCPM	2.58333	mean	0.136645
crpss	b) Bluefin tuna	NorCPM	2.58333	upperCI	0.282164
crpss	b) Bluefin tuna	NorCPM	3.58333	lowerCI	0.0126703
crpss	b) Bluefin tuna	NorCPM	3.58333	mean	0.16892
crpss	b) Bluefin tuna	NorCPM	3.58333	upperCI	0.318233
crpss	b) Bluefin tuna	NorCPM	4.58333	lowerCI	-0.0643762
crpss	b) Bluefin tuna	NorCPM	4.58333	mean	0.0999408
crpss	b) Bluefin tuna	NorCPM	4.58333	upperCI	0.261654
crpss	b) Bluefin tuna	NorCPM	5.58333	lowerCI	-0.0325396
crpss	b) Bluefin tuna	NorCPM	5.58333	mean	0.141494
crpss	b) Bluefin tuna	NorCPM	5.58333	upperCI	0.300924
crpss	b) Bluefin tuna	NorCPM	6.58333	lowerCI	0.0181659
crpss	b) Bluefin tuna	NorCPM	6.58333	mean	0.163397
crpss	b) Bluefin tuna	NorCPM	6.58333	upperCI	0.300416
crpss	b) Bluefin tuna	NorCPM	7.58333	lowerCI	-0.0303953
crpss	b) Bluefin tuna	NorCPM	7.58333	mean	0.11301
crpss	b) Bluefin tuna	NorCPM	7.58333	upperCI	0.243757
crpss	b) Bluefin tuna	NorCPM	8.58333	lowerCI	-0.0483718
crpss	b) Bluefin tuna	NorCPM	8.58333	mean	0.104884
crpss	b) Bluefin tuna	NorCPM	8.58333	upperCI	0.244012
crpss	b) Bluefin tuna	NorCPM	9.58333	lowerCI	-0.0144072
crpss	b) Bluefin tuna	NorCPM	9.58333	mean	0.128891
crpss	b) Bluefin tuna	NorCPM	9.58333	upperCI	0.265985
crpss	c) Blue whiting	Grand Ens.	0.166667	lowerCI	0.115681
crpss	c) Blue whiting	Grand Ens.	0.166667	mean	0.301151
crpss	c) Blue whiting	Grand Ens.	0.166667	upperCI	0.4621
crpss	c) Blue whiting	Grand Ens.	1.16667	lowerCI	0.0515269
crpss	c) Blue whiting	Grand Ens.	1.16667	mean	0.222051
crpss	c) Blue whiting	Grand Ens.	1.16667	upperCI	0.375232
crpss	c) Blue whiting	Grand Ens.	2.16667	lowerCI	-0.102627
crpss	c) Blue whiting	Grand Ens.	2.16667	mean	0.0766482
crpss	c) Blue whiting	Grand Ens.	2.16667	upperCI	0.23695
crpss	c) Blue whiting	Grand Ens.	3.16667	lowerCI	-0.054788
crpss	c) Blue whiting	Grand Ens.	3.16667	mean	0.113999
crpss	c) Blue whiting	Grand Ens.	3.16667	upperCI	0.269396
crpss	c) Blue whiting	Grand Ens.	4.16667	lowerCI	-0.015219
crpss	c) Blue whiting	Grand Ens.	4.16667	mean	0.147966
crpss	c) Blue whiting	Grand Ens.	4.16667	upperCI	0.296189
crpss	c) Blue whiting	Grand Ens.	5.16667	lowerCI	-0.0509839
crpss	c) Blue whiting	Grand Ens.	5.16667	mean	0.110997
crpss	c) Blue whiting	Grand Ens.	5.16667	upperCI	0.258945
crpss	c) Blue whiting	Grand Ens.	6.16667	lowerCI	-0.127709
crpss	c) Blue whiting	Grand Ens.	6.16667	mean	0.0541607
crpss	c) Blue whiting	Grand Ens.	6.16667	upperCI	0.215981
crpss	c) Blue whiting	Grand Ens.	7.16667	lowerCI	-0.17524
crpss	c) Blue whiting	Grand Ens.	7.16667	mean	0.0340938
crpss	c) Blue whiting	Grand Ens.	7.16667	upperCI	0.21979
crpss	c) Blue whiting	Grand Ens.	8.16667	lowerCI	-0.213342
crpss	c) Blue whiting	Grand Ens.	8.16667	mean	0.00178062
crpss	c) Blue whiting	Grand Ens.	8.16667	upperCI	0.208432
crpss	c) Blue whiting	Grand Ens.	9.16667	lowerCI	-0.259354
crpss	c) Blue whiting	Grand Ens.	9.16667	mean	-0.0382703
crpss	c) Blue whiting	Grand Ens.	9.16667	upperCI	0.158794
crpss	c) Blue whiting	CESM DPLE	0.166667	lowerCI	-0.242013
crpss	c) Blue whiting	CESM DPLE	0.166667	mean	-0.00407018
crpss	c) Blue whiting	CESM DPLE	0.166667	upperCI	0.218087
crpss	c) Blue whiting	CESM DPLE	1.16667	lowerCI	-0.116465
crpss	c) Blue whiting	CESM DPLE	1.16667	mean	0.0826078
crpss	c) Blue whiting	CESM DPLE	1.16667	upperCI	0.266992
crpss	c) Blue whiting	CESM DPLE	2.16667	lowerCI	-0.286217
crpss	c) Blue whiting	CESM DPLE	2.16667	mean	-0.0657513
crpss	c) Blue whiting	CESM DPLE	2.16667	upperCI	0.127344
crpss	c) Blue whiting	CESM DPLE	3.16667	lowerCI	-0.252233
crpss	c) Blue whiting	CESM DPLE	3.16667	mean	-0.0347575
crpss	c) Blue whiting	CESM DPLE	3.16667	upperCI	0.164187
crpss	c) Blue whiting	CESM DPLE	4.16667	lowerCI	-0.0590703
crpss	c) Blue whiting	CESM DPLE	4.16667	mean	0.107067
crpss	c) Blue whiting	CESM DPLE	4.16667	upperCI	0.256249
crpss	c) Blue whiting	CESM DPLE	5.16667	lowerCI	-0.0599538
crpss	c) Blue whiting	CESM DPLE	5.16667	mean	0.10575
crpss	c) Blue whiting	CESM DPLE	5.16667	upperCI	0.246938
crpss	c) Blue whiting	CESM DPLE	6.16667	lowerCI	-0.0628351
crpss	c) Blue whiting	CESM DPLE	6.16667	mean	0.107299
crpss	c) Blue whiting	CESM DPLE	6.16667	upperCI	0.250716
crpss	c) Blue whiting	CESM DPLE	7.16667	lowerCI	-0.0633794
crpss	c) Blue whiting	CESM DPLE	7.16667	mean	0.116914
crpss	c) Blue whiting	CESM DPLE	7.16667	upperCI	0.288379
crpss	c) Blue whiting	CESM DPLE	8.16667	lowerCI	-0.127112
crpss	c) Blue whiting	CESM DPLE	8.16667	mean	0.0647117
crpss	c) Blue whiting	CESM DPLE	8.16667	upperCI	0.2549
crpss	c) Blue whiting	CESM DPLE	9.16667	lowerCI	-0.205128
crpss	c) Blue whiting	CESM DPLE	9.16667	mean	0.00124439
crpss	c) Blue whiting	CESM DPLE	9.16667	upperCI	0.193635
crpss	c) Blue whiting	ECEarth3	0.166667	lowerCI	-0.698371
crpss	c) Blue whiting	ECEarth3	0.166667	mean	-0.360831
crpss	c) Blue whiting	ECEarth3	0.166667	upperCI	-0.0200221
crpss	c) Blue whiting	ECEarth3	1.16667	lowerCI	-0.984025
crpss	c) Blue whiting	ECEarth3	1.16667	mean	-0.558029
crpss	c) Blue whiting	ECEarth3	1.16667	upperCI	-0.171131
crpss	c) Blue whiting	ECEarth3	2.16667	lowerCI	-1.07875
crpss	c) Blue whiting	ECEarth3	2.16667	mean	-0.686117
crpss	c) Blue whiting	ECEarth3	2.16667	upperCI	-0.315512
crpss	c) Blue whiting	ECEarth3	3.16667	lowerCI	-1.23496
crpss	c) Blue whiting	ECEarth3	3.16667	mean	-0.776135
crpss	c) Blue whiting	ECEarth3	3.16667	upperCI	-0.347348
crpss	c) Blue whiting	ECEarth3	4.16667	lowerCI	-1.35402
crpss	c) Blue whiting	ECEarth3	4.16667	mean	-0.884255
crpss	c) Blue whiting	ECEarth3	4.16667	upperCI	-0.434963
crpss	c) Blue whiting	ECEarth3	5.16667	lowerCI	-1.51978
crpss	c) Blue whiting	ECEarth3	5.16667	mean	-1.01952
crpss	c) Blue whiting	ECEarth3	5.16667	upperCI	-0.555073
crpss	c) Blue whiting	ECEarth3	6.16667	lowerCI	-1.65393
crpss	c) Blue whiting	ECEarth3	6.16667	mean	-1.10471
crpss	c) Blue whiting	ECEarth3	6.16667	upperCI	-0.568228
crpss	c) Blue whiting	ECEarth3	7.16667	lowerCI	-1.80151
crpss	c) Blue whiting	ECEarth3	7.16667	mean	-1.17499
crpss	c) Blue whiting	ECEarth3	7.16667	upperCI	-0.613818
crpss	c) Blue whiting	ECEarth3	8.16667	lowerCI	-1.78742
crpss	c) Blue whiting	ECEarth3	8.16667	mean	-1.12277
crpss	c) Blue whiting	ECEarth3	8.16667	upperCI	-0.529578
crpss	c) Blue whiting	ECEarth3	9.16667	lowerCI	-1.70105
crpss	c) Blue whiting	ECEarth3	9.16667	mean	-1.08682
crpss	c) Blue whiting	ECEarth3	9.16667	upperCI	-0.580465
crpss	c) Blue whiting	HadGEM3	0.166667	lowerCI	-0.261299
crpss	c) Blue whiting	HadGEM3	0.166667	mean	-0.0203995
crpss	c) Blue whiting	HadGEM3	0.166667	upperCI	0.213626
crpss	c) Blue whiting	HadGEM3	1.16667	lowerCI	-0.0971313
crpss	c) Blue whiting	HadGEM3	1.16667	mean	0.119508
crpss	c) Blue whiting	HadGEM3	1.16667	upperCI	0.304399
crpss	c) Blue whiting	HadGEM3	2.16667	lowerCI	-0.186618
crpss	c) Blue whiting	HadGEM3	2.16667	mean	0.0392905
crpss	c) Blue whiting	HadGEM3	2.16667	upperCI	0.264019
crpss	c) Blue whiting	HadGEM3	3.16667	lowerCI	0.0492709
crpss	c) Blue whiting	HadGEM3	3.16667	mean	0.274105
crpss	c) Blue whiting	HadGEM3	3.16667	upperCI	0.469288
crpss	c) Blue whiting	HadGEM3	4.16667	lowerCI	0.0870577
crpss	c) Blue whiting	HadGEM3	4.16667	mean	0.261573
crpss	c) Blue whiting	HadGEM3	4.16667	upperCI	0.413225
crpss	c) Blue whiting	HadGEM3	5.16667	lowerCI	0.0268714
crpss	c) Blue whiting	HadGEM3	5.16667	mean	0.210614
crpss	c) Blue whiting	HadGEM3	5.16667	upperCI	0.366993
crpss	c) Blue whiting	HadGEM3	6.16667	lowerCI	0.129085
crpss	c) Blue whiting	HadGEM3	6.16667	mean	0.285359
crpss	c) Blue whiting	HadGEM3	6.16667	upperCI	0.436047
crpss	c) Blue whiting	HadGEM3	7.16667	lowerCI	0.0147521
crpss	c) Blue whiting	HadGEM3	7.16667	mean	0.172893
crpss	c) Blue whiting	HadGEM3	7.16667	upperCI	0.325526
crpss	c) Blue whiting	HadGEM3	8.16667	lowerCI	0.0270037
crpss	c) Blue whiting	HadGEM3	8.16667	mean	0.226203
crpss	c) Blue whiting	HadGEM3	8.16667	upperCI	0.396927
crpss	c) Blue whiting	HadGEM3	9.16667	lowerCI	0.117316
crpss	c) Blue whiting	HadGEM3	9.16667	mean	0.249983
crpss	c) Blue whiting	HadGEM3	9.16667	upperCI	0.363659
crpss	c) Blue whiting	MPI-ESM1.2-HR	0.166667	lowerCI	-0.717086
crpss	c) Blue whiting	MPI-ESM1.2-HR	0.166667	mean	-0.435893
crpss	c) Blue whiting	MPI-ESM1.2-HR	0.166667	upperCI	-0.190767
crpss	c) Blue whiting	MPI-ESM1.2-HR	1.16667	lowerCI	-0.964242
crpss	c) Blue whiting	MPI-ESM1.2-HR	1.16667	mean	-0.551538
crpss	c) Blue whiting	MPI-ESM1.2-HR	1.16667	upperCI	-0.195794
crpss	c) Blue whiting	MPI-ESM1.2-HR	2.16667	lowerCI	-0.882951
crpss	c) Blue whiting	MPI-ESM1.2-HR	2.16667	mean	-0.543691
crpss	c) Blue whiting	MPI-ESM1.2-HR	2.16667	upperCI	-0.211959
crpss	c) Blue whiting	MPI-ESM1.2-HR	3.16667	lowerCI	-1.03255
crpss	c) Blue whiting	MPI-ESM1.2-HR	3.16667	mean	-0.637135
crpss	c) Blue whiting	MPI-ESM1.2-HR	3.16667	upperCI	-0.247379
crpss	c) Blue whiting	MPI-ESM1.2-HR	4.16667	lowerCI	-1.06835
crpss	c) Blue whiting	MPI-ESM1.2-HR	4.16667	mean	-0.658136
crpss	c) Blue whiting	MPI-ESM1.2-HR	4.16667	upperCI	-0.260263
crpss	c) Blue whiting	MPI-ESM1.2-HR	5.16667	lowerCI	-1.02313
crpss	c) Blue whiting	MPI-ESM1.2-HR	5.16667	mean	-0.624351
crpss	c) Blue whiting	MPI-ESM1.2-HR	5.16667	upperCI	-0.232274
crpss	c) Blue whiting	MPI-ESM1.2-HR	6.16667	lowerCI	-1.08227
crpss	c) Blue whiting	MPI-ESM1.2-HR	6.16667	mean	-0.641232
crpss	c) Blue whiting	MPI-ESM1.2-HR	6.16667	upperCI	-0.222736
crpss	c) Blue whiting	MPI-ESM1.2-HR	7.16667	lowerCI	-1.02281
crpss	c) Blue whiting	MPI-ESM1.2-HR	7.16667	mean	-0.572667
crpss	c) Blue whiting	MPI-ESM1.2-HR	7.16667	upperCI	-0.199636
crpss	c) Blue whiting	MPI-ESM1.2-HR	8.16667	lowerCI	-0.695871
crpss	c) Blue whiting	MPI-ESM1.2-HR	8.16667	mean	-0.404381
crpss	c) Blue whiting	MPI-ESM1.2-HR	8.16667	upperCI	-0.120555
crpss	c) Blue whiting	MPI-ESM1.2-HR	9.16667	lowerCI	-0.978987
crpss	c) Blue whiting	MPI-ESM1.2-HR	9.16667	mean	-0.613383
crpss	c) Blue whiting	MPI-ESM1.2-HR	9.16667	upperCI	-0.303162
crpss	c) Blue whiting	NorCPM	0.166667	lowerCI	-0.0302924
crpss	c) Blue whiting	NorCPM	0.166667	mean	0.199423
crpss	c) Blue whiting	NorCPM	0.166667	upperCI	0.407891
crpss	c) Blue whiting	NorCPM	1.16667	lowerCI	-0.223161
crpss	c) Blue whiting	NorCPM	1.16667	mean	0.0646354
crpss	c) Blue whiting	NorCPM	1.16667	upperCI	0.308261
crpss	c) Blue whiting	NorCPM	2.16667	lowerCI	-0.428739
crpss	c) Blue whiting	NorCPM	2.16667	mean	-0.15899
crpss	c) Blue whiting	NorCPM	2.16667	upperCI	0.0787212
crpss	c) Blue whiting	NorCPM	3.16667	lowerCI	-0.531117
crpss	c) Blue whiting	NorCPM	3.16667	mean	-0.233045
crpss	c) Blue whiting	NorCPM	3.16667	upperCI	0.0392401
crpss	c) Blue whiting	NorCPM	4.16667	lowerCI	-0.638403
crpss	c) Blue whiting	NorCPM	4.16667	mean	-0.318948
crpss	c) Blue whiting	NorCPM	4.16667	upperCI	-0.0394947
crpss	c) Blue whiting	NorCPM	5.16667	lowerCI	-0.769694
crpss	c) Blue whiting	NorCPM	5.16667	mean	-0.433023
crpss	c) Blue whiting	NorCPM	5.16667	upperCI	-0.140253
crpss	c) Blue whiting	NorCPM	6.16667	lowerCI	-0.828391
crpss	c) Blue whiting	NorCPM	6.16667	mean	-0.500107
crpss	c) Blue whiting	NorCPM	6.16667	upperCI	-0.199884
crpss	c) Blue whiting	NorCPM	7.16667	lowerCI	-0.889878
crpss	c) Blue whiting	NorCPM	7.16667	mean	-0.531276
crpss	c) Blue whiting	NorCPM	7.16667	upperCI	-0.234487
crpss	c) Blue whiting	NorCPM	8.16667	lowerCI	-0.927291
crpss	c) Blue whiting	NorCPM	8.16667	mean	-0.539374
crpss	c) Blue whiting	NorCPM	8.16667	upperCI	-0.183689
crpss	c) Blue whiting	NorCPM	9.16667	lowerCI	-0.882554
crpss	c) Blue whiting	NorCPM	9.16667	mean	-0.535893
crpss	c) Blue whiting	NorCPM	9.16667	upperCI	-0.213538
MSSS	a) Mackerel	Grand Ens.	0.583333	lowerCI	0.518315
MSSS	a) Mackerel	Grand Ens.	0.583333	mean	0.643299
MSSS	a) Mackerel	Grand Ens.	0.583333	upperCI	0.752071
MSSS	a) Mackerel	Grand Ens.	1.58333	lowerCI	0.417258
MSSS	a) Mackerel	Grand Ens.	1.58333	mean	0.562594
MSSS	a) Mackerel	Grand Ens.	1.58333	upperCI	0.687488
MSSS	a) Mackerel	Grand Ens.	2.58333	lowerCI	0.378712
MSSS	a) Mackerel	Grand Ens.	2.58333	mean	0.528071
MSSS	a) Mackerel	Grand Ens.	2.58333	upperCI	0.657521
MSSS	a) Mackerel	Grand Ens.	3.58333	lowerCI	0.346096
MSSS	a) Mackerel	Grand Ens.	3.58333	mean	0.492602
MSSS	a) Mackerel	Grand Ens.	3.58333	upperCI	0.629849
MSSS	a) Mackerel	Grand Ens.	4.58333	lowerCI	0.411031
MSSS	a) Mackerel	Grand Ens.	4.58333	mean	0.552739
MSSS	a) Mackerel	Grand Ens.	4.58333	upperCI	0.669805
MSSS	a) Mackerel	Grand Ens.	5.58333	lowerCI	0.422681
MSSS	a) Mackerel	Grand Ens.	5.58333	mean	0.565085
MSSS	a) Mackerel	Grand Ens.	5.58333	upperCI	0.678257
MSSS	a) Mackerel	Grand Ens.	6.58333	lowerCI	0.414617
MSSS	a) Mackerel	Grand Ens.	6.58333	mean	0.562075
MSSS	a) Mackerel	Grand Ens.	6.58333	upperCI	0.689575
MSSS	a) Mackerel	Grand Ens.	7.58333	lowerCI	0.394301
MSSS	a) Mackerel	Grand Ens.	7.58333	mean	0.540768
MSSS	a) Mackerel	Grand Ens.	7.58333	upperCI	0.674483
MSSS	a) Mackerel	Grand Ens.	8.58333	lowerCI	0.33173
MSSS	a) Mackerel	Grand Ens.	8.58333	mean	0.489179
MSSS	a) Mackerel	Grand Ens.	8.58333	upperCI	0.619808
MSSS	a) Mackerel	Grand Ens.	9.58333	lowerCI	0.397265
MSSS	a) Mackerel	Grand Ens.	9.58333	mean	0.566891
MSSS	a) Mackerel	Grand Ens.	9.58333	upperCI	0.691346
MSSS	a) Mackerel	Persistence	0.583333	lowerCI	0.217106
MSSS	a) Mackerel	Persistence	0.583333	mean	0.385103
MSSS	a) Mackerel	Persistence	0.583333	upperCI	0.543844
MSSS	a) Mackerel	Persistence	1.58333	lowerCI	0.0350097
MSSS	a) Mackerel	Persistence	1.58333	mean	0.264942
MSSS	a) Mackerel	Persistence	1.58333	upperCI	0.461301
MSSS	a) Mackerel	Persistence	2.58333	lowerCI	-0.200677
MSSS	a) Mackerel	Persistence	2.58333	mean	0.0527554
MSSS	a) Mackerel	Persistence	2.58333	upperCI	0.297828
MSSS	a) Mackerel	Persistence	3.58333	lowerCI	-0.298426
MSSS	a) Mackerel	Persistence	3.58333	mean	-0.00702861
MSSS	a) Mackerel	Persistence	3.58333	upperCI	0.255853
MSSS	a) Mackerel	Persistence	4.58333	lowerCI	-0.152334
MSSS	a) Mackerel	Persistence	4.58333	mean	0.0732735
MSSS	a) Mackerel	Persistence	4.58333	upperCI	0.280305
MSSS	a) Mackerel	Persistence	5.58333	lowerCI	-0.0979112
MSSS	a) Mackerel	Persistence	5.58333	mean	0.171981
MSSS	a) Mackerel	Persistence	5.58333	upperCI	0.395751
MSSS	a) Mackerel	Persistence	6.58333	lowerCI	-0.0715044
MSSS	a) Mackerel	Persistence	6.58333	mean	0.139867
MSSS	a) Mackerel	Persistence	6.58333	upperCI	0.336018
MSSS	a) Mackerel	Persistence	7.58333	lowerCI	-0.379037
MSSS	a) Mackerel	Persistence	7.58333	mean	-0.0361905
MSSS	a) Mackerel	Persistence	7.58333	upperCI	0.243036
MSSS	a) Mackerel	Persistence	8.58333	lowerCI	-0.333728
MSSS	a) Mackerel	Persistence	8.58333	mean	-0.0548411
MSSS	a) Mackerel	Persistence	8.58333	upperCI	0.213816
MSSS	a) Mackerel	Persistence	9.58333	lowerCI	-0.406934
MSSS	a) Mackerel	Persistence	9.58333	mean	-0.125394
MSSS	a) Mackerel	Persistence	9.58333	upperCI	0.143761
MSSS	a) Mackerel	CESM DPLE	0.583333	lowerCI	0.493385
MSSS	a) Mackerel	CESM DPLE	0.583333	mean	0.63081
MSSS	a) Mackerel	CESM DPLE	0.583333	upperCI	0.74636
MSSS	a) Mackerel	CESM DPLE	1.58333	lowerCI	0.359308
MSSS	a) Mackerel	CESM DPLE	1.58333	mean	0.532943
MSSS	a) Mackerel	CESM DPLE	1.58333	upperCI	0.676669
MSSS	a) Mackerel	CESM DPLE	2.58333	lowerCI	0.324923
MSSS	a) Mackerel	CESM DPLE	2.58333	mean	0.500217
MSSS	a) Mackerel	CESM DPLE	2.58333	upperCI	0.661119
MSSS	a) Mackerel	CESM DPLE	3.58333	lowerCI	0.314674
MSSS	a) Mackerel	CESM DPLE	3.58333	mean	0.519354
MSSS	a) Mackerel	CESM DPLE	3.58333	upperCI	0.689025
MSSS	a) Mackerel	CESM DPLE	4.58333	lowerCI	0.399934
MSSS	a) Mackerel	CESM DPLE	4.58333	mean	0.563754
MSSS	a) Mackerel	CESM DPLE	4.58333	upperCI	0.696005
MSSS	a) Mackerel	CESM DPLE	5.58333	lowerCI	0.363928
MSSS	a) Mackerel	CESM DPLE	5.58333	mean	0.532998
MSSS	a) Mackerel	CESM DPLE	5.58333	upperCI	0.678773
MSSS	a) Mackerel	CESM DPLE	6.58333	lowerCI	0.347879
MSSS	a) Mackerel	CESM DPLE	6.58333	mean	0.525725
MSSS	a) Mackerel	CESM DPLE	6.58333	upperCI	0.664559
MSSS	a) Mackerel	CESM DPLE	7.58333	lowerCI	0.417942
MSSS	a) Mackerel	CESM DPLE	7.58333	mean	0.57158
MSSS	a) Mackerel	CESM DPLE	7.58333	upperCI	0.700937
MSSS	a) Mackerel	CESM DPLE	8.58333	lowerCI	0.28795
MSSS	a) Mackerel	CESM DPLE	8.58333	mean	0.489932
MSSS	a) Mackerel	CESM DPLE	8.58333	upperCI	0.659617
MSSS	a) Mackerel	CESM DPLE	9.58333	lowerCI	0.374286
MSSS	a) Mackerel	CESM DPLE	9.58333	mean	0.560354
MSSS	a) Mackerel	CESM DPLE	9.58333	upperCI	0.710422
MSSS	a) Mackerel	ECEarth3	0.583333	lowerCI	0.0607264
MSSS	a) Mackerel	ECEarth3	0.583333	mean	0.265527
MSSS	a) Mackerel	ECEarth3	0.583333	upperCI	0.446163
MSSS	a) Mackerel	ECEarth3	1.58333	lowerCI	-0.197718
MSSS	a) Mackerel	ECEarth3	1.58333	mean	0.121244
MSSS	a) Mackerel	ECEarth3	1.58333	upperCI	0.392233
MSSS	a) Mackerel	ECEarth3	2.58333	lowerCI	-0.0842952
MSSS	a) Mackerel	ECEarth3	2.58333	mean	0.186283
MSSS	a) Mackerel	ECEarth3	2.58333	upperCI	0.443182
MSSS	a) Mackerel	ECEarth3	3.58333	lowerCI	-0.254322
MSSS	a) Mackerel	ECEarth3	3.58333	mean	0.0546564
MSSS	a) Mackerel	ECEarth3	3.58333	upperCI	0.337129
MSSS	a) Mackerel	ECEarth3	4.58333	lowerCI	-0.180791
MSSS	a) Mackerel	ECEarth3	4.58333	mean	0.116771
MSSS	a) Mackerel	ECEarth3	4.58333	upperCI	0.377284
MSSS	a) Mackerel	ECEarth3	5.58333	lowerCI	-0.158179
MSSS	a) Mackerel	ECEarth3	5.58333	mean	0.154791
MSSS	a) Mackerel	ECEarth3	5.58333	upperCI	0.412375
MSSS	a) Mackerel	ECEarth3	6.58333	lowerCI	-0.174583
MSSS	a) Mackerel	ECEarth3	6.58333	mean	0.213189
MSSS	a) Mackerel	ECEarth3	6.58333	upperCI	0.5261
MSSS	a) Mackerel	ECEarth3	7.58333	lowerCI	-0.176398
MSSS	a) Mackerel	ECEarth3	7.58333	mean	0.166837
MSSS	a) Mackerel	ECEarth3	7.58333	upperCI	0.455624
MSSS	a) Mackerel	ECEarth3	8.58333	lowerCI	-0.217086
MSSS	a) Mackerel	ECEarth3	8.58333	mean	0.117513
MSSS	a) Mackerel	ECEarth3	8.58333	upperCI	0.41518
MSSS	a) Mackerel	ECEarth3	9.58333	lowerCI	-0.262709
MSSS	a) Mackerel	ECEarth3	9.58333	mean	0.131817
MSSS	a) Mackerel	ECEarth3	9.58333	upperCI	0.449809
MSSS	a) Mackerel	HadGEM3	0.583333	lowerCI	0.44528
MSSS	a) Mackerel	HadGEM3	0.583333	mean	0.576108
MSSS	a) Mackerel	HadGEM3	0.583333	upperCI	0.702203
MSSS	a) Mackerel	HadGEM3	1.58333	lowerCI	0.463612
MSSS	a) Mackerel	HadGEM3	1.58333	mean	0.588105
MSSS	a) Mackerel	HadGEM3	1.58333	upperCI	0.693267
MSSS	a) Mackerel	HadGEM3	2.58333	lowerCI	0.387081
MSSS	a) Mackerel	HadGEM3	2.58333	mean	0.51773
MSSS	a) Mackerel	HadGEM3	2.58333	upperCI	0.642373
MSSS	a) Mackerel	HadGEM3	3.58333	lowerCI	0.363013
MSSS	a) Mackerel	HadGEM3	3.58333	mean	0.511329
MSSS	a) Mackerel	HadGEM3	3.58333	upperCI	0.637647
MSSS	a) Mackerel	HadGEM3	4.58333	lowerCI	0.337993
MSSS	a) Mackerel	HadGEM3	4.58333	mean	0.494251
MSSS	a) Mackerel	HadGEM3	4.58333	upperCI	0.639634
MSSS	a) Mackerel	HadGEM3	5.58333	lowerCI	0.410404
MSSS	a) Mackerel	HadGEM3	5.58333	mean	0.537689
MSSS	a) Mackerel	HadGEM3	5.58333	upperCI	0.652671
MSSS	a) Mackerel	HadGEM3	6.58333	lowerCI	0.45518
MSSS	a) Mackerel	HadGEM3	6.58333	mean	0.585529
MSSS	a) Mackerel	HadGEM3	6.58333	upperCI	0.700274
MSSS	a) Mackerel	HadGEM3	7.58333	lowerCI	0.417236
MSSS	a) Mackerel	HadGEM3	7.58333	mean	0.564123
MSSS	a) Mackerel	HadGEM3	7.58333	upperCI	0.691092
MSSS	a) Mackerel	HadGEM3	8.58333	lowerCI	0.377967
MSSS	a) Mackerel	HadGEM3	8.58333	mean	0.518682
MSSS	a) Mackerel	HadGEM3	8.58333	upperCI	0.6383
MSSS	a) Mackerel	HadGEM3	9.58333	lowerCI	0.382994
MSSS	a) Mackerel	HadGEM3	9.58333	mean	0.529436
MSSS	a) Mackerel	HadGEM3	9.58333	upperCI	0.664145
MSSS	a) Mackerel	MPI-ESM1.2-HR	0.583333	lowerCI	0.390172
MSSS	a) Mackerel	MPI-ESM1.2-HR	0.583333	mean	0.505265
MSSS	a) Mackerel	MPI-ESM1.2-HR	0.583333	upperCI	0.611837
MSSS	a) Mackerel	MPI-ESM1.2-HR	1.58333	lowerCI	0.0886006
MSSS	a) Mackerel	MPI-ESM1.2-HR	1.58333	mean	0.28216
MSSS	a) Mackerel	MPI-ESM1.2-HR	1.58333	upperCI	0.471529
MSSS	a) Mackerel	MPI-ESM1.2-HR	2.58333	lowerCI	0.219339
MSSS	a) Mackerel	MPI-ESM1.2-HR	2.58333	mean	0.405208
MSSS	a) Mackerel	MPI-ESM1.2-HR	2.58333	upperCI	0.576681
MSSS	a) Mackerel	MPI-ESM1.2-HR	3.58333	lowerCI	0.314777
MSSS	a) Mackerel	MPI-ESM1.2-HR	3.58333	mean	0.481429
MSSS	a) Mackerel	MPI-ESM1.2-HR	3.58333	upperCI	0.626133
MSSS	a) Mackerel	MPI-ESM1.2-HR	4.58333	lowerCI	0.269022
MSSS	a) Mackerel	MPI-ESM1.2-HR	4.58333	mean	0.49693
MSSS	a) Mackerel	MPI-ESM1.2-HR	4.58333	upperCI	0.684347
MSSS	a) Mackerel	MPI-ESM1.2-HR	5.58333	lowerCI	0.360568
MSSS	a) Mackerel	MPI-ESM1.2-HR	5.58333	mean	0.507002
MSSS	a) Mackerel	MPI-ESM1.2-HR	5.58333	upperCI	0.632257
MSSS	a) Mackerel	MPI-ESM1.2-HR	6.58333	lowerCI	0.109472
MSSS	a) Mackerel	MPI-ESM1.2-HR	6.58333	mean	0.393293
MSSS	a) Mackerel	MPI-ESM1.2-HR	6.58333	upperCI	0.632007
MSSS	a) Mackerel	MPI-ESM1.2-HR	7.58333	lowerCI	0.125587
MSSS	a) Mackerel	MPI-ESM1.2-HR	7.58333	mean	0.334669
MSSS	a) Mackerel	MPI-ESM1.2-HR	7.58333	upperCI	0.502396
MSSS	a) Mackerel	MPI-ESM1.2-HR	8.58333	lowerCI	-0.0395885
MSSS	a) Mackerel	MPI-ESM1.2-HR	8.58333	mean	0.210357
MSSS	a) Mackerel	MPI-ESM1.2-HR	8.58333	upperCI	0.443749
MSSS	a) Mackerel	MPI-ESM1.2-HR	9.58333	lowerCI	0.124677
MSSS	a) Mackerel	MPI-ESM1.2-HR	9.58333	mean	0.31317
MSSS	a) Mackerel	MPI-ESM1.2-HR	9.58333	upperCI	0.488089
MSSS	a) Mackerel	NorCPM	0.583333	lowerCI	0.413309
MSSS	a) Mackerel	NorCPM	0.583333	mean	0.546585
MSSS	a) Mackerel	NorCPM	0.583333	upperCI	0.663819
MSSS	a) Mackerel	NorCPM	1.58333	lowerCI	0.253383
MSSS	a) Mackerel	NorCPM	1.58333	mean	0.40293
MSSS	a) Mackerel	NorCPM	1.58333	upperCI	0.536598
MSSS	a) Mackerel	NorCPM	2.58333	lowerCI	0.193953
MSSS	a) Mackerel	NorCPM	2.58333	mean	0.341578
MSSS	a) Mackerel	NorCPM	2.58333	upperCI	0.48883
MSSS	a) Mackerel	NorCPM	3.58333	lowerCI	0.191992
MSSS	a) Mackerel	NorCPM	3.58333	mean	0.34484
MSSS	a) Mackerel	NorCPM	3.58333	upperCI	0.494044
MSSS	a) Mackerel	NorCPM	4.58333	lowerCI	0.147218
MSSS	a) Mackerel	NorCPM	4.58333	mean	0.315955
MSSS	a) Mackerel	NorCPM	4.58333	upperCI	0.477916
MSSS	a) Mackerel	NorCPM	5.58333	lowerCI	0.188853
MSSS	a) Mackerel	NorCPM	5.58333	mean	0.354347
MSSS	a) Mackerel	NorCPM	5.58333	upperCI	0.506417
MSSS	a) Mackerel	NorCPM	6.58333	lowerCI	0.203438
MSSS	a) Mackerel	NorCPM	6.58333	mean	0.365365
MSSS	a) Mackerel	NorCPM	6.58333	upperCI	0.514277
MSSS	a) Mackerel	NorCPM	7.58333	lowerCI	0.0207848
MSSS	a) Mackerel	NorCPM	7.58333	mean	0.234315
MSSS	a) Mackerel	NorCPM	7.58333	upperCI	0.428321
MSSS	a) Mackerel	NorCPM	8.58333	lowerCI	0.0313444
MSSS	a) Mackerel	NorCPM	8.58333	mean	0.214415
MSSS	a) Mackerel	NorCPM	8.58333	upperCI	0.381447
MSSS	a) Mackerel	NorCPM	9.58333	lowerCI	0.0363352
MSSS	a) Mackerel	NorCPM	9.58333	mean	0.23632
MSSS	a) Mackerel	NorCPM	9.58333	upperCI	0.436582
MSSS	a) Mackerel	NA	0.583333	p.value	0.016
MSSS	a) Mackerel	NA	1.58333	p.value	0.022
MSSS	a) Mackerel	NA	2.58333	p.value	0.002
MSSS	a) Mackerel	NA	3.58333	p.value	0.001
MSSS	a) Mackerel	NA	4.58333	p.value	0.001
MSSS	a) Mackerel	NA	5.58333	p.value	0.008
MSSS	a) Mackerel	NA	6.58333	p.value	0.002
MSSS	a) Mackerel	NA	7.58333	p.value	0.001
MSSS	a) Mackerel	NA	8.58333	p.value	0.001
MSSS	a) Mackerel	NA	9.58333	p.value	0
MSSS	b) Bluefin tuna	Grand Ens.	0.583333	lowerCI	0.264858
MSSS	b) Bluefin tuna	Grand Ens.	0.583333	mean	0.447932
MSSS	b) Bluefin tuna	Grand Ens.	0.583333	upperCI	0.634337
MSSS	b) Bluefin tuna	Grand Ens.	1.58333	lowerCI	0.239762
MSSS	b) Bluefin tuna	Grand Ens.	1.58333	mean	0.441718
MSSS	b) Bluefin tuna	Grand Ens.	1.58333	upperCI	0.628959
MSSS	b) Bluefin tuna	Grand Ens.	2.58333	lowerCI	0.219883
MSSS	b) Bluefin tuna	Grand Ens.	2.58333	mean	0.415529
MSSS	b) Bluefin tuna	Grand Ens.	2.58333	upperCI	0.606047
MSSS	b) Bluefin tuna	Grand Ens.	3.58333	lowerCI	0.188195
MSSS	b) Bluefin tuna	Grand Ens.	3.58333	mean	0.407746
MSSS	b) Bluefin tuna	Grand Ens.	3.58333	upperCI	0.597404
MSSS	b) Bluefin tuna	Grand Ens.	4.58333	lowerCI	0.221107
MSSS	b) Bluefin tuna	Grand Ens.	4.58333	mean	0.423851
MSSS	b) Bluefin tuna	Grand Ens.	4.58333	upperCI	0.623905
MSSS	b) Bluefin tuna	Grand Ens.	5.58333	lowerCI	0.249436
MSSS	b) Bluefin tuna	Grand Ens.	5.58333	mean	0.428987
MSSS	b) Bluefin tuna	Grand Ens.	5.58333	upperCI	0.607095
MSSS	b) Bluefin tuna	Grand Ens.	6.58333	lowerCI	0.272287
MSSS	b) Bluefin tuna	Grand Ens.	6.58333	mean	0.452457
MSSS	b) Bluefin tuna	Grand Ens.	6.58333	upperCI	0.622819
MSSS	b) Bluefin tuna	Grand Ens.	7.58333	lowerCI	0.196484
MSSS	b) Bluefin tuna	Grand Ens.	7.58333	mean	0.410729
MSSS	b) Bluefin tuna	Grand Ens.	7.58333	upperCI	0.591547
MSSS	b) Bluefin tuna	Grand Ens.	8.58333	lowerCI	0.16923
MSSS	b) Bluefin tuna	Grand Ens.	8.58333	mean	0.376406
MSSS	b) Bluefin tuna	Grand Ens.	8.58333	upperCI	0.587022
MSSS	b) Bluefin tuna	Grand Ens.	9.58333	lowerCI	0.168441
MSSS	b) Bluefin tuna	Grand Ens.	9.58333	mean	0.400311
MSSS	b) Bluefin tuna	Grand Ens.	9.58333	upperCI	0.600212
MSSS	b) Bluefin tuna	Persistence	0.583333	lowerCI	-0.558408
MSSS	b) Bluefin tuna	Persistence	0.583333	mean	-0.189053
MSSS	b) Bluefin tuna	Persistence	0.583333	upperCI	0.125808
MSSS	b) Bluefin tuna	Persistence	1.58333	lowerCI	-0.0810596
MSSS	b) Bluefin tuna	Persistence	1.58333	mean	0.184146
MSSS	b) Bluefin tuna	Persistence	1.58333	upperCI	0.395171
MSSS	b) Bluefin tuna	Persistence	2.58333	lowerCI	-0.690589
MSSS	b) Bluefin tuna	Persistence	2.58333	mean	-0.255237
MSSS	b) Bluefin tuna	Persistence	2.58333	upperCI	0.172626
MSSS	b) Bluefin tuna	Persistence	3.58333	lowerCI	-0.496022
MSSS	b) Bluefin tuna	Persistence	3.58333	mean	-0.157583
MSSS	b) Bluefin tuna	Persistence	3.58333	upperCI	0.135038
MSSS	b) Bluefin tuna	Persistence	4.58333	lowerCI	-0.902954
MSSS	b) Bluefin tuna	Persistence	4.58333	mean	-0.434713
MSSS	b) Bluefin tuna	Persistence	4.58333	upperCI	-0.015535
MSSS	b) Bluefin tuna	Persistence	5.58333	lowerCI	-0.756325
MSSS	b) Bluefin tuna	Persistence	5.58333	mean	-0.226207
MSSS	b) Bluefin tuna	Persistence	5.58333	upperCI	0.1946
MSSS	b) Bluefin tuna	Persistence	6.58333	lowerCI	-0.633886
MSSS	b) Bluefin tuna	Persistence	6.58333	mean	-0.26525
MSSS	b) Bluefin tuna	Persistence	6.58333	upperCI	0.0722416
MSSS	b) Bluefin tuna	Persistence	7.58333	lowerCI	-0.889998
MSSS	b) Bluefin tuna	Persistence	7.58333	mean	-0.395379
MSSS	b) Bluefin tuna	Persistence	7.58333	upperCI	0.0105489
MSSS	b) Bluefin tuna	Persistence	8.58333	lowerCI	-0.481697
MSSS	b) Bluefin tuna	Persistence	8.58333	mean	-0.185419
MSSS	b) Bluefin tuna	Persistence	8.58333	upperCI	0.116785
MSSS	b) Bluefin tuna	Persistence	9.58333	lowerCI	-0.73885
MSSS	b) Bluefin tuna	Persistence	9.58333	mean	-0.380363
MSSS	b) Bluefin tuna	Persistence	9.58333	upperCI	-0.0166557
MSSS	b) Bluefin tuna	CESM DPLE	0.583333	lowerCI	0.195801
MSSS	b) Bluefin tuna	CESM DPLE	0.583333	mean	0.409531
MSSS	b) Bluefin tuna	CESM DPLE	0.583333	upperCI	0.599775
MSSS	b) Bluefin tuna	CESM DPLE	1.58333	lowerCI	0.20293
MSSS	b) Bluefin tuna	CESM DPLE	1.58333	mean	0.418807
MSSS	b) Bluefin tuna	CESM DPLE	1.58333	upperCI	0.606107
MSSS	b) Bluefin tuna	CESM DPLE	2.58333	lowerCI	0.180201
MSSS	b) Bluefin tuna	CESM DPLE	2.58333	mean	0.394478
MSSS	b) Bluefin tuna	CESM DPLE	2.58333	upperCI	0.592918
MSSS	b) Bluefin tuna	CESM DPLE	3.58333	lowerCI	0.0837778
MSSS	b) Bluefin tuna	CESM DPLE	3.58333	mean	0.348799
MSSS	b) Bluefin tuna	CESM DPLE	3.58333	upperCI	0.576669
MSSS	b) Bluefin tuna	CESM DPLE	4.58333	lowerCI	0.146809
MSSS	b) Bluefin tuna	CESM DPLE	4.58333	mean	0.373514
MSSS	b) Bluefin tuna	CESM DPLE	4.58333	upperCI	0.597173
MSSS	b) Bluefin tuna	CESM DPLE	5.58333	lowerCI	0.116487
MSSS	b) Bluefin tuna	CESM DPLE	5.58333	mean	0.340006
MSSS	b) Bluefin tuna	CESM DPLE	5.58333	upperCI	0.54857
MSSS	b) Bluefin tuna	CESM DPLE	6.58333	lowerCI	0.176417
MSSS	b) Bluefin tuna	CESM DPLE	6.58333	mean	0.392657
MSSS	b) Bluefin tuna	CESM DPLE	6.58333	upperCI	0.615828
MSSS	b) Bluefin tuna	CESM DPLE	7.58333	lowerCI	0.0734772
MSSS	b) Bluefin tuna	CESM DPLE	7.58333	mean	0.320853
MSSS	b) Bluefin tuna	CESM DPLE	7.58333	upperCI	0.55953
MSSS	b) Bluefin tuna	CESM DPLE	8.58333	lowerCI	-0.0242753
MSSS	b) Bluefin tuna	CESM DPLE	8.58333	mean	0.277157
MSSS	b) Bluefin tuna	CESM DPLE	8.58333	upperCI	0.541064
MSSS	b) Bluefin tuna	CESM DPLE	9.58333	lowerCI	0.0307587
MSSS	b) Bluefin tuna	CESM DPLE	9.58333	mean	0.315894
MSSS	b) Bluefin tuna	CESM DPLE	9.58333	upperCI	0.572099
MSSS	b) Bluefin tuna	ECEarth3	0.583333	lowerCI	-0.340148
MSSS	b) Bluefin tuna	ECEarth3	0.583333	mean	0.0337116
MSSS	b) Bluefin tuna	ECEarth3	0.583333	upperCI	0.338134
MSSS	b) Bluefin tuna	ECEarth3	1.58333	lowerCI	-0.415589
MSSS	b) Bluefin tuna	ECEarth3	1.58333	mean	-0.0571921
MSSS	b) Bluefin tuna	ECEarth3	1.58333	upperCI	0.282782
MSSS	b) Bluefin tuna	ECEarth3	2.58333	lowerCI	-0.937525
MSSS	b) Bluefin tuna	ECEarth3	2.58333	mean	-0.367885
MSSS	b) Bluefin tuna	ECEarth3	2.58333	upperCI	0.0985247
MSSS	b) Bluefin tuna	ECEarth3	3.58333	lowerCI	-0.829265
MSSS	b) Bluefin tuna	ECEarth3	3.58333	mean	-0.332144
MSSS	b) Bluefin tuna	ECEarth3	3.58333	upperCI	0.122372
MSSS	b) Bluefin tuna	ECEarth3	4.58333	lowerCI	-0.753642
MSSS	b) Bluefin tuna	ECEarth3	4.58333	mean	-0.17997
MSSS	b) Bluefin tuna	ECEarth3	4.58333	upperCI	0.317581
MSSS	b) Bluefin tuna	ECEarth3	5.58333	lowerCI	-0.429687
MSSS	b) Bluefin tuna	ECEarth3	5.58333	mean	-0.036761
MSSS	b) Bluefin tuna	ECEarth3	5.58333	upperCI	0.323715
MSSS	b) Bluefin tuna	ECEarth3	6.58333	lowerCI	-0.244142
MSSS	b) Bluefin tuna	ECEarth3	6.58333	mean	0.113859
MSSS	b) Bluefin tuna	ECEarth3	6.58333	upperCI	0.421139
MSSS	b) Bluefin tuna	ECEarth3	7.58333	lowerCI	-0.0805046
MSSS	b) Bluefin tuna	ECEarth3	7.58333	mean	0.184841
MSSS	b) Bluefin tuna	ECEarth3	7.58333	upperCI	0.426198
MSSS	b) Bluefin tuna	ECEarth3	8.58333	lowerCI	-0.0686775
MSSS	b) Bluefin tuna	ECEarth3	8.58333	mean	0.184569
MSSS	b) Bluefin tuna	ECEarth3	8.58333	upperCI	0.40059
MSSS	b) Bluefin tuna	ECEarth3	9.58333	lowerCI	-0.0555764
MSSS	b) Bluefin tuna	ECEarth3	9.58333	mean	0.224059
MSSS	b) Bluefin tuna	ECEarth3	9.58333	upperCI	0.468971
MSSS	b) Bluefin tuna	HadGEM3	0.583333	lowerCI	0.332309
MSSS	b) Bluefin tuna	HadGEM3	0.583333	mean	0.493146
MSSS	b) Bluefin tuna	HadGEM3	0.583333	upperCI	0.644175
MSSS	b) Bluefin tuna	HadGEM3	1.58333	lowerCI	0.166
MSSS	b) Bluefin tuna	HadGEM3	1.58333	mean	0.389168
MSSS	b) Bluefin tuna	HadGEM3	1.58333	upperCI	0.601229
MSSS	b) Bluefin tuna	HadGEM3	2.58333	lowerCI	0.157517
MSSS	b) Bluefin tuna	HadGEM3	2.58333	mean	0.403941
MSSS	b) Bluefin tuna	HadGEM3	2.58333	upperCI	0.617316
MSSS	b) Bluefin tuna	HadGEM3	3.58333	lowerCI	0.136799
MSSS	b) Bluefin tuna	HadGEM3	3.58333	mean	0.392175
MSSS	b) Bluefin tuna	HadGEM3	3.58333	upperCI	0.618617
MSSS	b) Bluefin tuna	HadGEM3	4.58333	lowerCI	0.0353683
MSSS	b) Bluefin tuna	HadGEM3	4.58333	mean	0.295826
MSSS	b) Bluefin tuna	HadGEM3	4.58333	upperCI	0.5097
MSSS	b) Bluefin tuna	HadGEM3	5.58333	lowerCI	0.136005
MSSS	b) Bluefin tuna	HadGEM3	5.58333	mean	0.39979
MSSS	b) Bluefin tuna	HadGEM3	5.58333	upperCI	0.613687
MSSS	b) Bluefin tuna	HadGEM3	6.58333	lowerCI	0.255576
MSSS	b) Bluefin tuna	HadGEM3	6.58333	mean	0.453698
MSSS	b) Bluefin tuna	HadGEM3	6.58333	upperCI	0.634949
MSSS	b) Bluefin tuna	HadGEM3	7.58333	lowerCI	0.409812
MSSS	b) Bluefin tuna	HadGEM3	7.58333	mean	0.565046
MSSS	b) Bluefin tuna	HadGEM3	7.58333	upperCI	0.709898
MSSS	b) Bluefin tuna	HadGEM3	8.58333	lowerCI	0.274931
MSSS	b) Bluefin tuna	HadGEM3	8.58333	mean	0.476352
MSSS	b) Bluefin tuna	HadGEM3	8.58333	upperCI	0.675267
MSSS	b) Bluefin tuna	HadGEM3	9.58333	lowerCI	0.23114
MSSS	b) Bluefin tuna	HadGEM3	9.58333	mean	0.45904
MSSS	b) Bluefin tuna	HadGEM3	9.58333	upperCI	0.642838
MSSS	b) Bluefin tuna	MPI-ESM1.2-HR	0.583333	lowerCI	0.310784
MSSS	b) Bluefin tuna	MPI-ESM1.2-HR	0.583333	mean	0.480522
MSSS	b) Bluefin tuna	MPI-ESM1.2-HR	0.583333	upperCI	0.63301
MSSS	b) Bluefin tuna	MPI-ESM1.2-HR	1.58333	lowerCI	0.0536855
MSSS	b) Bluefin tuna	MPI-ESM1.2-HR	1.58333	mean	0.289751
MSSS	b) Bluefin tuna	MPI-ESM1.2-HR	1.58333	upperCI	0.499945
MSSS	b) Bluefin tuna	MPI-ESM1.2-HR	2.58333	lowerCI	0.0394994
MSSS	b) Bluefin tuna	MPI-ESM1.2-HR	2.58333	mean	0.297255
MSSS	b) Bluefin tuna	MPI-ESM1.2-HR	2.58333	upperCI	0.536088
MSSS	b) Bluefin tuna	MPI-ESM1.2-HR	3.58333	lowerCI	-0.0253339
MSSS	b) Bluefin tuna	MPI-ESM1.2-HR	3.58333	mean	0.279281
MSSS	b) Bluefin tuna	MPI-ESM1.2-HR	3.58333	upperCI	0.531411
MSSS	b) Bluefin tuna	MPI-ESM1.2-HR	4.58333	lowerCI	0.145628
MSSS	b) Bluefin tuna	MPI-ESM1.2-HR	4.58333	mean	0.385189
MSSS	b) Bluefin tuna	MPI-ESM1.2-HR	4.58333	upperCI	0.592037
MSSS	b) Bluefin tuna	MPI-ESM1.2-HR	5.58333	lowerCI	0.13437
MSSS	b) Bluefin tuna	MPI-ESM1.2-HR	5.58333	mean	0.336185
MSSS	b) Bluefin tuna	MPI-ESM1.2-HR	5.58333	upperCI	0.523849
MSSS	b) Bluefin tuna	MPI-ESM1.2-HR	6.58333	lowerCI	0.167596
MSSS	b) Bluefin tuna	MPI-ESM1.2-HR	6.58333	mean	0.377238
MSSS	b) Bluefin tuna	MPI-ESM1.2-HR	6.58333	upperCI	0.587379
MSSS	b) Bluefin tuna	MPI-ESM1.2-HR	7.58333	lowerCI	0.189811
MSSS	b) Bluefin tuna	MPI-ESM1.2-HR	7.58333	mean	0.383569
MSSS	b) Bluefin tuna	MPI-ESM1.2-HR	7.58333	upperCI	0.546536
MSSS	b) Bluefin tuna	MPI-ESM1.2-HR	8.58333	lowerCI	0.110051
MSSS	b) Bluefin tuna	MPI-ESM1.2-HR	8.58333	mean	0.325481
MSSS	b) Bluefin tuna	MPI-ESM1.2-HR	8.58333	upperCI	0.525172
MSSS	b) Bluefin tuna	MPI-ESM1.2-HR	9.58333	lowerCI	-0.0301154
MSSS	b) Bluefin tuna	MPI-ESM1.2-HR	9.58333	mean	0.259324
MSSS	b) Bluefin tuna	MPI-ESM1.2-HR	9.58333	upperCI	0.516132
MSSS	b) Bluefin tuna	NorCPM	0.583333	lowerCI	-0.0313722
MSSS	b) Bluefin tuna	NorCPM	0.583333	mean	0.265932
MSSS	b) Bluefin tuna	NorCPM	0.583333	upperCI	0.512322
MSSS	b) Bluefin tuna	NorCPM	1.58333	lowerCI	-0.0982799
MSSS	b) Bluefin tuna	NorCPM	1.58333	mean	0.216489
MSSS	b) Bluefin tuna	NorCPM	1.58333	upperCI	0.498955
MSSS	b) Bluefin tuna	NorCPM	2.58333	lowerCI	-0.125201
MSSS	b) Bluefin tuna	NorCPM	2.58333	mean	0.191874
MSSS	b) Bluefin tuna	NorCPM	2.58333	upperCI	0.443629
MSSS	b) Bluefin tuna	NorCPM	3.58333	lowerCI	-0.0721554
MSSS	b) Bluefin tuna	NorCPM	3.58333	mean	0.209465
MSSS	b) Bluefin tuna	NorCPM	3.58333	upperCI	0.484438
MSSS	b) Bluefin tuna	NorCPM	4.58333	lowerCI	-0.212497
MSSS	b) Bluefin tuna	NorCPM	4.58333	mean	0.125153
MSSS	b) Bluefin tuna	NorCPM	4.58333	upperCI	0.434008
MSSS	b) Bluefin tuna	NorCPM	5.58333	lowerCI	-0.171847
MSSS	b) Bluefin tuna	NorCPM	5.58333	mean	0.182135
MSSS	b) Bluefin tuna	NorCPM	5.58333	upperCI	0.462891
MSSS	b) Bluefin tuna	NorCPM	6.58333	lowerCI	-0.0558354
MSSS	b) Bluefin tuna	NorCPM	6.58333	mean	0.235952
MSSS	b) Bluefin tuna	NorCPM	6.58333	upperCI	0.493493
MSSS	b) Bluefin tuna	NorCPM	7.58333	lowerCI	-0.14888
MSSS	b) Bluefin tuna	NorCPM	7.58333	mean	0.166122
MSSS	b) Bluefin tuna	NorCPM	7.58333	upperCI	0.436869
MSSS	b) Bluefin tuna	NorCPM	8.58333	lowerCI	-0.138743
MSSS	b) Bluefin tuna	NorCPM	8.58333	mean	0.168114
MSSS	b) Bluefin tuna	NorCPM	8.58333	upperCI	0.435048
MSSS	b) Bluefin tuna	NorCPM	9.58333	lowerCI	-0.166851
MSSS	b) Bluefin tuna	NorCPM	9.58333	mean	0.17995
MSSS	b) Bluefin tuna	NorCPM	9.58333	upperCI	0.472125
MSSS	b) Bluefin tuna	NA	0.583333	p.value	0.002
MSSS	b) Bluefin tuna	NA	1.58333	p.value	0.079
MSSS	b) Bluefin tuna	NA	2.58333	p.value	0.007
MSSS	b) Bluefin tuna	NA	3.58333	p.value	0.006
MSSS	b) Bluefin tuna	NA	4.58333	p.value	0.002
MSSS	b) Bluefin tuna	NA	5.58333	p.value	0.004
MSSS	b) Bluefin tuna	NA	6.58333	p.value	0.001
MSSS	b) Bluefin tuna	NA	7.58333	p.value	0
MSSS	b) Bluefin tuna	NA	8.58333	p.value	0.004
MSSS	b) Bluefin tuna	NA	9.58333	p.value	0.001
MSSS	c) Blue whiting	Grand Ens.	0.166667	lowerCI	0.295097
MSSS	c) Blue whiting	Grand Ens.	0.166667	mean	0.542947
MSSS	c) Blue whiting	Grand Ens.	0.166667	upperCI	0.732978
MSSS	c) Blue whiting	Grand Ens.	1.16667	lowerCI	0.211053
MSSS	c) Blue whiting	Grand Ens.	1.16667	mean	0.454656
MSSS	c) Blue whiting	Grand Ens.	1.16667	upperCI	0.671262
MSSS	c) Blue whiting	Grand Ens.	2.16667	lowerCI	-0.0161541
MSSS	c) Blue whiting	Grand Ens.	2.16667	mean	0.271065
MSSS	c) Blue whiting	Grand Ens.	2.16667	upperCI	0.518944
MSSS	c) Blue whiting	Grand Ens.	3.16667	lowerCI	0.0660711
MSSS	c) Blue whiting	Grand Ens.	3.16667	mean	0.303731
MSSS	c) Blue whiting	Grand Ens.	3.16667	upperCI	0.529486
MSSS	c) Blue whiting	Grand Ens.	4.16667	lowerCI	0.231318
MSSS	c) Blue whiting	Grand Ens.	4.16667	mean	0.443375
MSSS	c) Blue whiting	Grand Ens.	4.16667	upperCI	0.638323
MSSS	c) Blue whiting	Grand Ens.	5.16667	lowerCI	0.141915
MSSS	c) Blue whiting	Grand Ens.	5.16667	mean	0.382296
MSSS	c) Blue whiting	Grand Ens.	5.16667	upperCI	0.596803
MSSS	c) Blue whiting	Grand Ens.	6.16667	lowerCI	0.0947375
MSSS	c) Blue whiting	Grand Ens.	6.16667	mean	0.368634
MSSS	c) Blue whiting	Grand Ens.	6.16667	upperCI	0.574457
MSSS	c) Blue whiting	Grand Ens.	7.16667	lowerCI	0.034734
MSSS	c) Blue whiting	Grand Ens.	7.16667	mean	0.307941
MSSS	c) Blue whiting	Grand Ens.	7.16667	upperCI	0.544813
MSSS	c) Blue whiting	Grand Ens.	8.16667	lowerCI	-0.0718255
MSSS	c) Blue whiting	Grand Ens.	8.16667	mean	0.230305
MSSS	c) Blue whiting	Grand Ens.	8.16667	upperCI	0.511743
MSSS	c) Blue whiting	Grand Ens.	9.16667	lowerCI	-0.147771
MSSS	c) Blue whiting	Grand Ens.	9.16667	mean	0.172018
MSSS	c) Blue whiting	Grand Ens.	9.16667	upperCI	0.439737
MSSS	c) Blue whiting	Persistence	0.166667	lowerCI	0.0975196
MSSS	c) Blue whiting	Persistence	0.166667	mean	0.379683
MSSS	c) Blue whiting	Persistence	0.166667	upperCI	0.608183
MSSS	c) Blue whiting	Persistence	1.16667	lowerCI	-0.542627
MSSS	c) Blue whiting	Persistence	1.16667	mean	-0.0723359
MSSS	c) Blue whiting	Persistence	1.16667	upperCI	0.380653
MSSS	c) Blue whiting	Persistence	2.16667	lowerCI	-0.852696
MSSS	c) Blue whiting	Persistence	2.16667	mean	-0.420142
MSSS	c) Blue whiting	Persistence	2.16667	upperCI	-0.0160643
MSSS	c) Blue whiting	Persistence	3.16667	lowerCI	-1.38458
MSSS	c) Blue whiting	Persistence	3.16667	mean	-0.636645
MSSS	c) Blue whiting	Persistence	3.16667	upperCI	0.024785
MSSS	c) Blue whiting	Persistence	4.16667	lowerCI	-1.33537
MSSS	c) Blue whiting	Persistence	4.16667	mean	-0.632348
MSSS	c) Blue whiting	Persistence	4.16667	upperCI	-0.0312674
MSSS	c) Blue whiting	Persistence	5.16667	lowerCI	-1.80769
MSSS	c) Blue whiting	Persistence	5.16667	mean	-1.02387
MSSS	c) Blue whiting	Persistence	5.16667	upperCI	-0.320871
MSSS	c) Blue whiting	Persistence	6.16667	lowerCI	-1.70677
MSSS	c) Blue whiting	Persistence	6.16667	mean	-1.09097
MSSS	c) Blue whiting	Persistence	6.16667	upperCI	-0.556737
MSSS	c) Blue whiting	Persistence	7.16667	lowerCI	-1.88009
MSSS	c) Blue whiting	Persistence	7.16667	mean	-1.21673
MSSS	c) Blue whiting	Persistence	7.16667	upperCI	-0.565876
MSSS	c) Blue whiting	Persistence	8.16667	lowerCI	-2.08829
MSSS	c) Blue whiting	Persistence	8.16667	mean	-1.46604
MSSS	c) Blue whiting	Persistence	8.16667	upperCI	-0.826375
MSSS	c) Blue whiting	Persistence	9.16667	lowerCI	-2.60222
MSSS	c) Blue whiting	Persistence	9.16667	mean	-1.74912
MSSS	c) Blue whiting	Persistence	9.16667	upperCI	-0.93015
MSSS	c) Blue whiting	CESM DPLE	0.166667	lowerCI	0.0280874
MSSS	c) Blue whiting	CESM DPLE	0.166667	mean	0.293549
MSSS	c) Blue whiting	CESM DPLE	0.166667	upperCI	0.521963
MSSS	c) Blue whiting	CESM DPLE	1.16667	lowerCI	0.0588608
MSSS	c) Blue whiting	CESM DPLE	1.16667	mean	0.301162
MSSS	c) Blue whiting	CESM DPLE	1.16667	upperCI	0.521707
MSSS	c) Blue whiting	CESM DPLE	2.16667	lowerCI	-0.299955
MSSS	c) Blue whiting	CESM DPLE	2.16667	mean	0.0363828
MSSS	c) Blue whiting	CESM DPLE	2.16667	upperCI	0.323426
MSSS	c) Blue whiting	CESM DPLE	3.16667	lowerCI	-0.206977
MSSS	c) Blue whiting	CESM DPLE	3.16667	mean	0.0925829
MSSS	c) Blue whiting	CESM DPLE	3.16667	upperCI	0.375991
MSSS	c) Blue whiting	CESM DPLE	4.16667	lowerCI	0.0939782
MSSS	c) Blue whiting	CESM DPLE	4.16667	mean	0.298843
MSSS	c) Blue whiting	CESM DPLE	4.16667	upperCI	0.479618
MSSS	c) Blue whiting	CESM DPLE	5.16667	lowerCI	0.0308652
MSSS	c) Blue whiting	CESM DPLE	5.16667	mean	0.260725
MSSS	c) Blue whiting	CESM DPLE	5.16667	upperCI	0.481839
MSSS	c) Blue whiting	CESM DPLE	6.16667	lowerCI	0.0598935
MSSS	c) Blue whiting	CESM DPLE	6.16667	mean	0.277342
MSSS	c) Blue whiting	CESM DPLE	6.16667	upperCI	0.468876
MSSS	c) Blue whiting	CESM DPLE	7.16667	lowerCI	-0.00286035
MSSS	c) Blue whiting	CESM DPLE	7.16667	mean	0.259129
MSSS	c) Blue whiting	CESM DPLE	7.16667	upperCI	0.496904
MSSS	c) Blue whiting	CESM DPLE	8.16667	lowerCI	-0.119885
MSSS	c) Blue whiting	CESM DPLE	8.16667	mean	0.192822
MSSS	c) Blue whiting	CESM DPLE	8.16667	upperCI	0.481497
MSSS	c) Blue whiting	CESM DPLE	9.16667	lowerCI	-0.246264
MSSS	c) Blue whiting	CESM DPLE	9.16667	mean	0.0840106
MSSS	c) Blue whiting	CESM DPLE	9.16667	upperCI	0.39117
MSSS	c) Blue whiting	ECEarth3	0.166667	lowerCI	-1.49219
MSSS	c) Blue whiting	ECEarth3	0.166667	mean	-0.728928
MSSS	c) Blue whiting	ECEarth3	0.166667	upperCI	-0.0453695
MSSS	c) Blue whiting	ECEarth3	1.16667	lowerCI	-2.89258
MSSS	c) Blue whiting	ECEarth3	1.16667	mean	-1.6205
MSSS	c) Blue whiting	ECEarth3	1.16667	upperCI	-0.517748
MSSS	c) Blue whiting	ECEarth3	2.16667	lowerCI	-3.26373
MSSS	c) Blue whiting	ECEarth3	2.16667	mean	-2.15172
MSSS	c) Blue whiting	ECEarth3	2.16667	upperCI	-1.16295
MSSS	c) Blue whiting	ECEarth3	3.16667	lowerCI	-3.11113
MSSS	c) Blue whiting	ECEarth3	3.16667	mean	-2.18769
MSSS	c) Blue whiting	ECEarth3	3.16667	upperCI	-1.21081
MSSS	c) Blue whiting	ECEarth3	4.16667	lowerCI	-4.12384
MSSS	c) Blue whiting	ECEarth3	4.16667	mean	-2.8848
MSSS	c) Blue whiting	ECEarth3	4.16667	upperCI	-1.71416
MSSS	c) Blue whiting	ECEarth3	5.16667	lowerCI	-4.50002
MSSS	c) Blue whiting	ECEarth3	5.16667	mean	-3.11371
MSSS	c) Blue whiting	ECEarth3	5.16667	upperCI	-1.78426
MSSS	c) Blue whiting	ECEarth3	6.16667	lowerCI	-4.94741
MSSS	c) Blue whiting	ECEarth3	6.16667	mean	-3.16996
MSSS	c) Blue whiting	ECEarth3	6.16667	upperCI	-1.71932
MSSS	c) Blue whiting	ECEarth3	7.16667	lowerCI	-5.09533
MSSS	c) Blue whiting	ECEarth3	7.16667	mean	-3.06669
MSSS	c) Blue whiting	ECEarth3	7.16667	upperCI	-1.3764
MSSS	c) Blue whiting	ECEarth3	8.16667	lowerCI	-4.85972
MSSS	c) Blue whiting	ECEarth3	8.16667	mean	-2.82224
MSSS	c) Blue whiting	ECEarth3	8.16667	upperCI	-1.04163
MSSS	c) Blue whiting	ECEarth3	9.16667	lowerCI	-4.75709
MSSS	c) Blue whiting	ECEarth3	9.16667	mean	-2.81644
MSSS	c) Blue whiting	ECEarth3	9.16667	upperCI	-1.17411
MSSS	c) Blue whiting	HadGEM3	0.166667	lowerCI	-0.140035
MSSS	c) Blue whiting	HadGEM3	0.166667	mean	0.199514
MSSS	c) Blue whiting	HadGEM3	0.166667	upperCI	0.512453
MSSS	c) Blue whiting	HadGEM3	1.16667	lowerCI	-0.0490467
MSSS	c) Blue whiting	HadGEM3	1.16667	mean	0.238359
MSSS	c) Blue whiting	HadGEM3	1.16667	upperCI	0.509526
MSSS	c) Blue whiting	HadGEM3	2.16667	lowerCI	-0.294266
MSSS	c) Blue whiting	HadGEM3	2.16667	mean	0.11756
MSSS	c) Blue whiting	HadGEM3	2.16667	upperCI	0.508507
MSSS	c) Blue whiting	HadGEM3	3.16667	lowerCI	0.0499384
MSSS	c) Blue whiting	HadGEM3	3.16667	mean	0.393475
MSSS	c) Blue whiting	HadGEM3	3.16667	upperCI	0.678058
MSSS	c) Blue whiting	HadGEM3	4.16667	lowerCI	0.27884
MSSS	c) Blue whiting	HadGEM3	4.16667	mean	0.474259
MSSS	c) Blue whiting	HadGEM3	4.16667	upperCI	0.643849
MSSS	c) Blue whiting	HadGEM3	5.16667	lowerCI	0.209103
MSSS	c) Blue whiting	HadGEM3	5.16667	mean	0.432501
MSSS	c) Blue whiting	HadGEM3	5.16667	upperCI	0.629765
MSSS	c) Blue whiting	HadGEM3	6.16667	lowerCI	0.228029
MSSS	c) Blue whiting	HadGEM3	6.16667	mean	0.45707
MSSS	c) Blue whiting	HadGEM3	6.16667	upperCI	0.649417
MSSS	c) Blue whiting	HadGEM3	7.16667	lowerCI	0.128369
MSSS	c) Blue whiting	HadGEM3	7.16667	mean	0.347838
MSSS	c) Blue whiting	HadGEM3	7.16667	upperCI	0.548065
MSSS	c) Blue whiting	HadGEM3	8.16667	lowerCI	0.125931
MSSS	c) Blue whiting	HadGEM3	8.16667	mean	0.429889
MSSS	c) Blue whiting	HadGEM3	8.16667	upperCI	0.657981
MSSS	c) Blue whiting	HadGEM3	9.16667	lowerCI	0.255566
MSSS	c) Blue whiting	HadGEM3	9.16667	mean	0.452071
MSSS	c) Blue whiting	HadGEM3	9.16667	upperCI	0.625984
MSSS	c) Blue whiting	MPI-ESM1.2-HR	0.166667	lowerCI	-1.26998
MSSS	c) Blue whiting	MPI-ESM1.2-HR	0.166667	mean	-0.741243
MSSS	c) Blue whiting	MPI-ESM1.2-HR	0.166667	upperCI	-0.275518
MSSS	c) Blue whiting	MPI-ESM1.2-HR	1.16667	lowerCI	-3.50681
MSSS	c) Blue whiting	MPI-ESM1.2-HR	1.16667	mean	-2.01269
MSSS	c) Blue whiting	MPI-ESM1.2-HR	1.16667	upperCI	-0.769624
MSSS	c) Blue whiting	MPI-ESM1.2-HR	2.16667	lowerCI	-1.74264
MSSS	c) Blue whiting	MPI-ESM1.2-HR	2.16667	mean	-0.83512
MSSS	c) Blue whiting	MPI-ESM1.2-HR	2.16667	upperCI	-0.109235
MSSS	c) Blue whiting	MPI-ESM1.2-HR	3.16667	lowerCI	-2.35412
MSSS	c) Blue whiting	MPI-ESM1.2-HR	3.16667	mean	-1.28756
MSSS	c) Blue whiting	MPI-ESM1.2-HR	3.16667	upperCI	-0.483419
MSSS	c) Blue whiting	MPI-ESM1.2-HR	4.16667	lowerCI	-2.32379
MSSS	c) Blue whiting	MPI-ESM1.2-HR	4.16667	mean	-1.35509
MSSS	c) Blue whiting	MPI-ESM1.2-HR	4.16667	upperCI	-0.494446
MSSS	c) Blue whiting	MPI-ESM1.2-HR	5.16667	lowerCI	-2.30496
MSSS	c) Blue whiting	MPI-ESM1.2-HR	5.16667	mean	-1.30999
MSSS	c) Blue whiting	MPI-ESM1.2-HR	5.16667	upperCI	-0.374966
MSSS	c) Blue whiting	MPI-ESM1.2-HR	6.16667	lowerCI	-2.68955
MSSS	c) Blue whiting	MPI-ESM1.2-HR	6.16667	mean	-1.60855
MSSS	c) Blue whiting	MPI-ESM1.2-HR	6.16667	upperCI	-0.554207
MSSS	c) Blue whiting	MPI-ESM1.2-HR	7.16667	lowerCI	-2.41193
MSSS	c) Blue whiting	MPI-ESM1.2-HR	7.16667	mean	-1.22214
MSSS	c) Blue whiting	MPI-ESM1.2-HR	7.16667	upperCI	-0.216841
MSSS	c) Blue whiting	MPI-ESM1.2-HR	8.16667	lowerCI	-2.18079
MSSS	c) Blue whiting	MPI-ESM1.2-HR	8.16667	mean	-1.13297
MSSS	c) Blue whiting	MPI-ESM1.2-HR	8.16667	upperCI	-0.21526
MSSS	c) Blue whiting	MPI-ESM1.2-HR	9.16667	lowerCI	-2.4718
MSSS	c) Blue whiting	MPI-ESM1.2-HR	9.16667	mean	-1.55563
MSSS	c) Blue whiting	MPI-ESM1.2-HR	9.16667	upperCI	-0.704897
MSSS	c) Blue whiting	NorCPM	0.166667	lowerCI	0.195884
MSSS	c) Blue whiting	NorCPM	0.166667	mean	0.465793
MSSS	c) Blue whiting	NorCPM	0.166667	upperCI	0.677366
MSSS	c) Blue whiting	NorCPM	1.16667	lowerCI	-0.116131
MSSS	c) Blue whiting	NorCPM	1.16667	mean	0.245912
MSSS	c) Blue whiting	NorCPM	1.16667	upperCI	0.567396
MSSS	c) Blue whiting	NorCPM	2.16667	lowerCI	-0.383305
MSSS	c) Blue whiting	NorCPM	2.16667	mean	-0.0188528
MSSS	c) Blue whiting	NorCPM	2.16667	upperCI	0.343011
MSSS	c) Blue whiting	NorCPM	3.16667	lowerCI	-0.658463
MSSS	c) Blue whiting	NorCPM	3.16667	mean	-0.180792
MSSS	c) Blue whiting	NorCPM	3.16667	upperCI	0.23287
MSSS	c) Blue whiting	NorCPM	4.16667	lowerCI	-0.915335
MSSS	c) Blue whiting	NorCPM	4.16667	mean	-0.35911
MSSS	c) Blue whiting	NorCPM	4.16667	upperCI	0.143688
MSSS	c) Blue whiting	NorCPM	5.16667	lowerCI	-1.13383
MSSS	c) Blue whiting	NorCPM	5.16667	mean	-0.511373
MSSS	c) Blue whiting	NorCPM	5.16667	upperCI	0.0203366
MSSS	c) Blue whiting	NorCPM	6.16667	lowerCI	-1.31562
MSSS	c) Blue whiting	NorCPM	6.16667	mean	-0.660832
MSSS	c) Blue whiting	NorCPM	6.16667	upperCI	-0.108485
MSSS	c) Blue whiting	NorCPM	7.16667	lowerCI	-1.40977
MSSS	c) Blue whiting	NorCPM	7.16667	mean	-0.73489
MSSS	c) Blue whiting	NorCPM	7.16667	upperCI	-0.135704
MSSS	c) Blue whiting	NorCPM	8.16667	lowerCI	-1.57474
MSSS	c) Blue whiting	NorCPM	8.16667	mean	-0.835024
MSSS	c) Blue whiting	NorCPM	8.16667	upperCI	-0.156947
MSSS	c) Blue whiting	NorCPM	9.16667	lowerCI	-1.57986
MSSS	c) Blue whiting	NorCPM	9.16667	mean	-0.797127
MSSS	c) Blue whiting	NorCPM	9.16667	upperCI	-0.144649
MSSS	c) Blue whiting	NA	0.166667	p.value	0.226
MSSS	c) Blue whiting	NA	1.16667	p.value	0.042
MSSS	c) Blue whiting	NA	2.16667	p.value	0.011
MSSS	c) Blue whiting	NA	3.16667	p.value	0.006
MSSS	c) Blue whiting	NA	4.16667	p.value	0.002
MSSS	c) Blue whiting	NA	5.16667	p.value	0
MSSS	c) Blue whiting	NA	6.16667	p.value	0
MSSS	c) Blue whiting	NA	7.16667	p.value	0
MSSS	c) Blue whiting	NA	8.16667	p.value	0
MSSS	c) Blue whiting	NA	9.16667	p.value	0
pearson.correlation	a) Mackerel	Grand Ens.	0.583333	lowerCI	0.683643
pearson.correlation	a) Mackerel	Grand Ens.	0.583333	mean	0.773744
pearson.correlation	a) Mackerel	Grand Ens.	0.583333	upperCI	0.849512
pearson.correlation	a) Mackerel	Grand Ens.	1.58333	lowerCI	0.615777
pearson.correlation	a) Mackerel	Grand Ens.	1.58333	mean	0.72276
pearson.correlation	a) Mackerel	Grand Ens.	1.58333	upperCI	0.812304
pearson.correlation	a) Mackerel	Grand Ens.	2.58333	lowerCI	0.592703
pearson.correlation	a) Mackerel	Grand Ens.	2.58333	mean	0.706497
pearson.correlation	a) Mackerel	Grand Ens.	2.58333	upperCI	0.80555
pearson.correlation	a) Mackerel	Grand Ens.	3.58333	lowerCI	0.563184
pearson.correlation	a) Mackerel	Grand Ens.	3.58333	mean	0.684015
pearson.correlation	a) Mackerel	Grand Ens.	3.58333	upperCI	0.786044
pearson.correlation	a) Mackerel	Grand Ens.	4.58333	lowerCI	0.609986
pearson.correlation	a) Mackerel	Grand Ens.	4.58333	mean	0.722262
pearson.correlation	a) Mackerel	Grand Ens.	4.58333	upperCI	0.814983
pearson.correlation	a) Mackerel	Grand Ens.	5.58333	lowerCI	0.610485
pearson.correlation	a) Mackerel	Grand Ens.	5.58333	mean	0.725292
pearson.correlation	a) Mackerel	Grand Ens.	5.58333	upperCI	0.816957
pearson.correlation	a) Mackerel	Grand Ens.	6.58333	lowerCI	0.598881
pearson.correlation	a) Mackerel	Grand Ens.	6.58333	mean	0.721525
pearson.correlation	a) Mackerel	Grand Ens.	6.58333	upperCI	0.815436
pearson.correlation	a) Mackerel	Grand Ens.	7.58333	lowerCI	0.587609
pearson.correlation	a) Mackerel	Grand Ens.	7.58333	mean	0.708456
pearson.correlation	a) Mackerel	Grand Ens.	7.58333	upperCI	0.800877
pearson.correlation	a) Mackerel	Grand Ens.	8.58333	lowerCI	0.557553
pearson.correlation	a) Mackerel	Grand Ens.	8.58333	mean	0.679569
pearson.correlation	a) Mackerel	Grand Ens.	8.58333	upperCI	0.777537
pearson.correlation	a) Mackerel	Grand Ens.	9.58333	lowerCI	0.610689
pearson.correlation	a) Mackerel	Grand Ens.	9.58333	mean	0.731222
pearson.correlation	a) Mackerel	Grand Ens.	9.58333	upperCI	0.821616
pearson.correlation	a) Mackerel	Persistence	0.583333	lowerCI	0.541813
pearson.correlation	a) Mackerel	Persistence	0.583333	mean	0.649061
pearson.correlation	a) Mackerel	Persistence	0.583333	upperCI	0.740378
pearson.correlation	a) Mackerel	Persistence	1.58333	lowerCI	0.420889
pearson.correlation	a) Mackerel	Persistence	1.58333	mean	0.576214
pearson.correlation	a) Mackerel	Persistence	1.58333	upperCI	0.70212
pearson.correlation	a) Mackerel	Persistence	2.58333	lowerCI	0.281933
pearson.correlation	a) Mackerel	Persistence	2.58333	mean	0.437529
pearson.correlation	a) Mackerel	Persistence	2.58333	upperCI	0.578564
pearson.correlation	a) Mackerel	Persistence	3.58333	lowerCI	0.19141
pearson.correlation	a) Mackerel	Persistence	3.58333	mean	0.401538
pearson.correlation	a) Mackerel	Persistence	3.58333	upperCI	0.562709
pearson.correlation	a) Mackerel	Persistence	4.58333	lowerCI	0.281097
pearson.correlation	a) Mackerel	Persistence	4.58333	mean	0.432242
pearson.correlation	a) Mackerel	Persistence	4.58333	upperCI	0.572138
pearson.correlation	a) Mackerel	Persistence	5.58333	lowerCI	0.279525
pearson.correlation	a) Mackerel	Persistence	5.58333	mean	0.495367
pearson.correlation	a) Mackerel	Persistence	5.58333	upperCI	0.654891
pearson.correlation	a) Mackerel	Persistence	6.58333	lowerCI	0.283401
pearson.correlation	a) Mackerel	Persistence	6.58333	mean	0.467792
pearson.correlation	a) Mackerel	Persistence	6.58333	upperCI	0.615771
pearson.correlation	a) Mackerel	Persistence	7.58333	lowerCI	0.14635
pearson.correlation	a) Mackerel	Persistence	7.58333	mean	0.346508
pearson.correlation	a) Mackerel	Persistence	7.58333	upperCI	0.525998
pearson.correlation	a) Mackerel	Persistence	8.58333	lowerCI	0.0830356
pearson.correlation	a) Mackerel	Persistence	8.58333	mean	0.303739
pearson.correlation	a) Mackerel	Persistence	8.58333	upperCI	0.492223
pearson.correlation	a) Mackerel	Persistence	9.58333	lowerCI	0.0586432
pearson.correlation	a) Mackerel	Persistence	9.58333	mean	0.251634
pearson.correlation	a) Mackerel	Persistence	9.58333	upperCI	0.420606
pearson.correlation	a) Mackerel	CESM DPLE	0.583333	lowerCI	0.681755
pearson.correlation	a) Mackerel	CESM DPLE	0.583333	mean	0.775694
pearson.correlation	a) Mackerel	CESM DPLE	0.583333	upperCI	0.85991
pearson.correlation	a) Mackerel	CESM DPLE	1.58333	lowerCI	0.5987
pearson.correlation	a) Mackerel	CESM DPLE	1.58333	mean	0.714979
pearson.correlation	a) Mackerel	CESM DPLE	1.58333	upperCI	0.81106
pearson.correlation	a) Mackerel	CESM DPLE	2.58333	lowerCI	0.594891
pearson.correlation	a) Mackerel	CESM DPLE	2.58333	mean	0.704038
pearson.correlation	a) Mackerel	CESM DPLE	2.58333	upperCI	0.80819
pearson.correlation	a) Mackerel	CESM DPLE	3.58333	lowerCI	0.589728
pearson.correlation	a) Mackerel	CESM DPLE	3.58333	mean	0.711573
pearson.correlation	a) Mackerel	CESM DPLE	3.58333	upperCI	0.821676
pearson.correlation	a) Mackerel	CESM DPLE	4.58333	lowerCI	0.611466
pearson.correlation	a) Mackerel	CESM DPLE	4.58333	mean	0.737361
pearson.correlation	a) Mackerel	CESM DPLE	4.58333	upperCI	0.84116
pearson.correlation	a) Mackerel	CESM DPLE	5.58333	lowerCI	0.586837
pearson.correlation	a) Mackerel	CESM DPLE	5.58333	mean	0.717215
pearson.correlation	a) Mackerel	CESM DPLE	5.58333	upperCI	0.815172
pearson.correlation	a) Mackerel	CESM DPLE	6.58333	lowerCI	0.601332
pearson.correlation	a) Mackerel	CESM DPLE	6.58333	mean	0.712884
pearson.correlation	a) Mackerel	CESM DPLE	6.58333	upperCI	0.807263
pearson.correlation	a) Mackerel	CESM DPLE	7.58333	lowerCI	0.627642
pearson.correlation	a) Mackerel	CESM DPLE	7.58333	mean	0.741013
pearson.correlation	a) Mackerel	CESM DPLE	7.58333	upperCI	0.83639
pearson.correlation	a) Mackerel	CESM DPLE	8.58333	lowerCI	0.559108
pearson.correlation	a) Mackerel	CESM DPLE	8.58333	mean	0.697429
pearson.correlation	a) Mackerel	CESM DPLE	8.58333	upperCI	0.804904
pearson.correlation	a) Mackerel	CESM DPLE	9.58333	lowerCI	0.620083
pearson.correlation	a) Mackerel	CESM DPLE	9.58333	mean	0.742604
pearson.correlation	a) Mackerel	CESM DPLE	9.58333	upperCI	0.839069
pearson.correlation	a) Mackerel	ECEarth3	0.583333	lowerCI	0.401831
pearson.correlation	a) Mackerel	ECEarth3	0.583333	mean	0.549271
pearson.correlation	a) Mackerel	ECEarth3	0.583333	upperCI	0.676604
pearson.correlation	a) Mackerel	ECEarth3	1.58333	lowerCI	0.490513
pearson.correlation	a) Mackerel	ECEarth3	1.58333	mean	0.635339
pearson.correlation	a) Mackerel	ECEarth3	1.58333	upperCI	0.753708
pearson.correlation	a) Mackerel	ECEarth3	2.58333	lowerCI	0.542614
pearson.correlation	a) Mackerel	ECEarth3	2.58333	mean	0.674361
pearson.correlation	a) Mackerel	ECEarth3	2.58333	upperCI	0.776217
pearson.correlation	a) Mackerel	ECEarth3	3.58333	lowerCI	0.531087
pearson.correlation	a) Mackerel	ECEarth3	3.58333	mean	0.650009
pearson.correlation	a) Mackerel	ECEarth3	3.58333	upperCI	0.750874
pearson.correlation	a) Mackerel	ECEarth3	4.58333	lowerCI	0.563386
pearson.correlation	a) Mackerel	ECEarth3	4.58333	mean	0.688619
pearson.correlation	a) Mackerel	ECEarth3	4.58333	upperCI	0.79373
pearson.correlation	a) Mackerel	ECEarth3	5.58333	lowerCI	0.581995
pearson.correlation	a) Mackerel	ECEarth3	5.58333	mean	0.706168
pearson.correlation	a) Mackerel	ECEarth3	5.58333	upperCI	0.802792
pearson.correlation	a) Mackerel	ECEarth3	6.58333	lowerCI	0.572419
pearson.correlation	a) Mackerel	ECEarth3	6.58333	mean	0.715125
pearson.correlation	a) Mackerel	ECEarth3	6.58333	upperCI	0.832573
pearson.correlation	a) Mackerel	ECEarth3	7.58333	lowerCI	0.553658
pearson.correlation	a) Mackerel	ECEarth3	7.58333	mean	0.696849
pearson.correlation	a) Mackerel	ECEarth3	7.58333	upperCI	0.816273
pearson.correlation	a) Mackerel	ECEarth3	8.58333	lowerCI	0.539751
pearson.correlation	a) Mackerel	ECEarth3	8.58333	mean	0.679217
pearson.correlation	a) Mackerel	ECEarth3	8.58333	upperCI	0.795329
pearson.correlation	a) Mackerel	ECEarth3	9.58333	lowerCI	0.552428
pearson.correlation	a) Mackerel	ECEarth3	9.58333	mean	0.692974
pearson.correlation	a) Mackerel	ECEarth3	9.58333	upperCI	0.81553
pearson.correlation	a) Mackerel	HadGEM3	0.583333	lowerCI	0.637631
pearson.correlation	a) Mackerel	HadGEM3	0.583333	mean	0.732591
pearson.correlation	a) Mackerel	HadGEM3	0.583333	upperCI	0.818359
pearson.correlation	a) Mackerel	HadGEM3	1.58333	lowerCI	0.643311
pearson.correlation	a) Mackerel	HadGEM3	1.58333	mean	0.739935
pearson.correlation	a) Mackerel	HadGEM3	1.58333	upperCI	0.82201
pearson.correlation	a) Mackerel	HadGEM3	2.58333	lowerCI	0.585635
pearson.correlation	a) Mackerel	HadGEM3	2.58333	mean	0.694746
pearson.correlation	a) Mackerel	HadGEM3	2.58333	upperCI	0.793444
pearson.correlation	a) Mackerel	HadGEM3	3.58333	lowerCI	0.584914
pearson.correlation	a) Mackerel	HadGEM3	3.58333	mean	0.692724
pearson.correlation	a) Mackerel	HadGEM3	3.58333	upperCI	0.786606
pearson.correlation	a) Mackerel	HadGEM3	4.58333	lowerCI	0.557175
pearson.correlation	a) Mackerel	HadGEM3	4.58333	mean	0.685569
pearson.correlation	a) Mackerel	HadGEM3	4.58333	upperCI	0.791945
pearson.correlation	a) Mackerel	HadGEM3	5.58333	lowerCI	0.605609
pearson.correlation	a) Mackerel	HadGEM3	5.58333	mean	0.720648
pearson.correlation	a) Mackerel	HadGEM3	5.58333	upperCI	0.821344
pearson.correlation	a) Mackerel	HadGEM3	6.58333	lowerCI	0.682797
pearson.correlation	a) Mackerel	HadGEM3	6.58333	mean	0.767331
pearson.correlation	a) Mackerel	HadGEM3	6.58333	upperCI	0.843254
pearson.correlation	a) Mackerel	HadGEM3	7.58333	lowerCI	0.651816
pearson.correlation	a) Mackerel	HadGEM3	7.58333	mean	0.751018
pearson.correlation	a) Mackerel	HadGEM3	7.58333	upperCI	0.838944
pearson.correlation	a) Mackerel	HadGEM3	8.58333	lowerCI	0.661407
pearson.correlation	a) Mackerel	HadGEM3	8.58333	mean	0.739231
pearson.correlation	a) Mackerel	HadGEM3	8.58333	upperCI	0.811005
pearson.correlation	a) Mackerel	HadGEM3	9.58333	lowerCI	0.622993
pearson.correlation	a) Mackerel	HadGEM3	9.58333	mean	0.742898
pearson.correlation	a) Mackerel	HadGEM3	9.58333	upperCI	0.841037
pearson.correlation	a) Mackerel	MPI-ESM1.2-HR	0.583333	lowerCI	0.579721
pearson.correlation	a) Mackerel	MPI-ESM1.2-HR	0.583333	mean	0.686151
pearson.correlation	a) Mackerel	MPI-ESM1.2-HR	0.583333	upperCI	0.770597
pearson.correlation	a) Mackerel	MPI-ESM1.2-HR	1.58333	lowerCI	0.361483
pearson.correlation	a) Mackerel	MPI-ESM1.2-HR	1.58333	mean	0.515988
pearson.correlation	a) Mackerel	MPI-ESM1.2-HR	1.58333	upperCI	0.645061
pearson.correlation	a) Mackerel	MPI-ESM1.2-HR	2.58333	lowerCI	0.49712
pearson.correlation	a) Mackerel	MPI-ESM1.2-HR	2.58333	mean	0.622394
pearson.correlation	a) Mackerel	MPI-ESM1.2-HR	2.58333	upperCI	0.733325
pearson.correlation	a) Mackerel	MPI-ESM1.2-HR	3.58333	lowerCI	0.551064
pearson.correlation	a) Mackerel	MPI-ESM1.2-HR	3.58333	mean	0.682679
pearson.correlation	a) Mackerel	MPI-ESM1.2-HR	3.58333	upperCI	0.791678
pearson.correlation	a) Mackerel	MPI-ESM1.2-HR	4.58333	lowerCI	0.613999
pearson.correlation	a) Mackerel	MPI-ESM1.2-HR	4.58333	mean	0.734479
pearson.correlation	a) Mackerel	MPI-ESM1.2-HR	4.58333	upperCI	0.839002
pearson.correlation	a) Mackerel	MPI-ESM1.2-HR	5.58333	lowerCI	0.651102
pearson.correlation	a) Mackerel	MPI-ESM1.2-HR	5.58333	mean	0.743537
pearson.correlation	a) Mackerel	MPI-ESM1.2-HR	5.58333	upperCI	0.828075
pearson.correlation	a) Mackerel	MPI-ESM1.2-HR	6.58333	lowerCI	0.530982
pearson.correlation	a) Mackerel	MPI-ESM1.2-HR	6.58333	mean	0.680787
pearson.correlation	a) Mackerel	MPI-ESM1.2-HR	6.58333	upperCI	0.810508
pearson.correlation	a) Mackerel	MPI-ESM1.2-HR	7.58333	lowerCI	0.535313
pearson.correlation	a) Mackerel	MPI-ESM1.2-HR	7.58333	mean	0.657943
pearson.correlation	a) Mackerel	MPI-ESM1.2-HR	7.58333	upperCI	0.75436
pearson.correlation	a) Mackerel	MPI-ESM1.2-HR	8.58333	lowerCI	0.424093
pearson.correlation	a) Mackerel	MPI-ESM1.2-HR	8.58333	mean	0.584701
pearson.correlation	a) Mackerel	MPI-ESM1.2-HR	8.58333	upperCI	0.72354
pearson.correlation	a) Mackerel	MPI-ESM1.2-HR	9.58333	lowerCI	0.529905
pearson.correlation	a) Mackerel	MPI-ESM1.2-HR	9.58333	mean	0.643539
pearson.correlation	a) Mackerel	MPI-ESM1.2-HR	9.58333	upperCI	0.754949
pearson.correlation	a) Mackerel	NorCPM	0.583333	lowerCI	0.625731
pearson.correlation	a) Mackerel	NorCPM	0.583333	mean	0.719528
pearson.correlation	a) Mackerel	NorCPM	0.583333	upperCI	0.796974
pearson.correlation	a) Mackerel	NorCPM	1.58333	lowerCI	0.543462
pearson.correlation	a) Mackerel	NorCPM	1.58333	mean	0.637024
pearson.correlation	a) Mackerel	NorCPM	1.58333	upperCI	0.728553
pearson.correlation	a) Mackerel	NorCPM	2.58333	lowerCI	0.481073
pearson.correlation	a) Mackerel	NorCPM	2.58333	mean	0.601834
pearson.correlation	a) Mackerel	NorCPM	2.58333	upperCI	0.700875
pearson.correlation	a) Mackerel	NorCPM	3.58333	lowerCI	0.475054
pearson.correlation	a) Mackerel	NorCPM	3.58333	mean	0.586764
pearson.correlation	a) Mackerel	NorCPM	3.58333	upperCI	0.69434
pearson.correlation	a) Mackerel	NorCPM	4.58333	lowerCI	0.430597
pearson.correlation	a) Mackerel	NorCPM	4.58333	mean	0.554123
pearson.correlation	a) Mackerel	NorCPM	4.58333	upperCI	0.666417
pearson.correlation	a) Mackerel	NorCPM	5.58333	lowerCI	0.448364
pearson.correlation	a) Mackerel	NorCPM	5.58333	mean	0.574985
pearson.correlation	a) Mackerel	NorCPM	5.58333	upperCI	0.685507
pearson.correlation	a) Mackerel	NorCPM	6.58333	lowerCI	0.477252
pearson.correlation	a) Mackerel	NorCPM	6.58333	mean	0.585422
pearson.correlation	a) Mackerel	NorCPM	6.58333	upperCI	0.686582
pearson.correlation	a) Mackerel	NorCPM	7.58333	lowerCI	0.350381
pearson.correlation	a) Mackerel	NorCPM	7.58333	mean	0.490594
pearson.correlation	a) Mackerel	NorCPM	7.58333	upperCI	0.629745
pearson.correlation	a) Mackerel	NorCPM	8.58333	lowerCI	0.368408
pearson.correlation	a) Mackerel	NorCPM	8.58333	mean	0.484329
pearson.correlation	a) Mackerel	NorCPM	8.58333	upperCI	0.600371
pearson.correlation	a) Mackerel	NorCPM	9.58333	lowerCI	0.374579
pearson.correlation	a) Mackerel	NorCPM	9.58333	mean	0.520542
pearson.correlation	a) Mackerel	NorCPM	9.58333	upperCI	0.658377
pearson.correlation	a) Mackerel	NA	0.583333	p.value	0.062
pearson.correlation	a) Mackerel	NA	1.58333	p.value	0.078
pearson.correlation	a) Mackerel	NA	2.58333	p.value	0.01
pearson.correlation	a) Mackerel	NA	3.58333	p.value	0.015
pearson.correlation	a) Mackerel	NA	4.58333	p.value	0.002
pearson.correlation	a) Mackerel	NA	5.58333	p.value	0.023
pearson.correlation	a) Mackerel	NA	6.58333	p.value	0.016
pearson.correlation	a) Mackerel	NA	7.58333	p.value	0.003
pearson.correlation	a) Mackerel	NA	8.58333	p.value	0.002
pearson.correlation	a) Mackerel	NA	9.58333	p.value	0
pearson.correlation	b) Bluefin tuna	Grand Ens.	0.583333	lowerCI	0.521249
pearson.correlation	b) Bluefin tuna	Grand Ens.	0.583333	mean	0.6481
pearson.correlation	b) Bluefin tuna	Grand Ens.	0.583333	upperCI	0.750751
pearson.correlation	b) Bluefin tuna	Grand Ens.	1.58333	lowerCI	0.499853
pearson.correlation	b) Bluefin tuna	Grand Ens.	1.58333	mean	0.641696
pearson.correlation	b) Bluefin tuna	Grand Ens.	1.58333	upperCI	0.758531
pearson.correlation	b) Bluefin tuna	Grand Ens.	2.58333	lowerCI	0.466626
pearson.correlation	b) Bluefin tuna	Grand Ens.	2.58333	mean	0.617061
pearson.correlation	b) Bluefin tuna	Grand Ens.	2.58333	upperCI	0.733448
pearson.correlation	b) Bluefin tuna	Grand Ens.	3.58333	lowerCI	0.436863
pearson.correlation	b) Bluefin tuna	Grand Ens.	3.58333	mean	0.607657
pearson.correlation	b) Bluefin tuna	Grand Ens.	3.58333	upperCI	0.736504
pearson.correlation	b) Bluefin tuna	Grand Ens.	4.58333	lowerCI	0.463593
pearson.correlation	b) Bluefin tuna	Grand Ens.	4.58333	mean	0.615483
pearson.correlation	b) Bluefin tuna	Grand Ens.	4.58333	upperCI	0.756119
pearson.correlation	b) Bluefin tuna	Grand Ens.	5.58333	lowerCI	0.475537
pearson.correlation	b) Bluefin tuna	Grand Ens.	5.58333	mean	0.614482
pearson.correlation	b) Bluefin tuna	Grand Ens.	5.58333	upperCI	0.736932
pearson.correlation	b) Bluefin tuna	Grand Ens.	6.58333	lowerCI	0.479313
pearson.correlation	b) Bluefin tuna	Grand Ens.	6.58333	mean	0.635203
pearson.correlation	b) Bluefin tuna	Grand Ens.	6.58333	upperCI	0.759964
pearson.correlation	b) Bluefin tuna	Grand Ens.	7.58333	lowerCI	0.433012
pearson.correlation	b) Bluefin tuna	Grand Ens.	7.58333	mean	0.613203
pearson.correlation	b) Bluefin tuna	Grand Ens.	7.58333	upperCI	0.752538
pearson.correlation	b) Bluefin tuna	Grand Ens.	8.58333	lowerCI	0.423234
pearson.correlation	b) Bluefin tuna	Grand Ens.	8.58333	mean	0.584374
pearson.correlation	b) Bluefin tuna	Grand Ens.	8.58333	upperCI	0.728024
pearson.correlation	b) Bluefin tuna	Grand Ens.	9.58333	lowerCI	0.45964
pearson.correlation	b) Bluefin tuna	Grand Ens.	9.58333	mean	0.611648
pearson.correlation	b) Bluefin tuna	Grand Ens.	9.58333	upperCI	0.752412
pearson.correlation	b) Bluefin tuna	Persistence	0.583333	lowerCI	0.19516
pearson.correlation	b) Bluefin tuna	Persistence	0.583333	mean	0.341471
pearson.correlation	b) Bluefin tuna	Persistence	0.583333	upperCI	0.49112
pearson.correlation	b) Bluefin tuna	Persistence	1.58333	lowerCI	0.348606
pearson.correlation	b) Bluefin tuna	Persistence	1.58333	mean	0.54864
pearson.correlation	b) Bluefin tuna	Persistence	1.58333	upperCI	0.691746
pearson.correlation	b) Bluefin tuna	Persistence	2.58333	lowerCI	0.121433
pearson.correlation	b) Bluefin tuna	Persistence	2.58333	mean	0.308544
pearson.correlation	b) Bluefin tuna	Persistence	2.58333	upperCI	0.49201
pearson.correlation	b) Bluefin tuna	Persistence	3.58333	lowerCI	0.134143
pearson.correlation	b) Bluefin tuna	Persistence	3.58333	mean	0.362879
pearson.correlation	b) Bluefin tuna	Persistence	3.58333	upperCI	0.547242
pearson.correlation	b) Bluefin tuna	Persistence	4.58333	lowerCI	0.00139727
pearson.correlation	b) Bluefin tuna	Persistence	4.58333	mean	0.189388
pearson.correlation	b) Bluefin tuna	Persistence	4.58333	upperCI	0.380932
pearson.correlation	b) Bluefin tuna	Persistence	5.58333	lowerCI	0.0672899
pearson.correlation	b) Bluefin tuna	Persistence	5.58333	mean	0.307556
pearson.correlation	b) Bluefin tuna	Persistence	5.58333	upperCI	0.522573
pearson.correlation	b) Bluefin tuna	Persistence	6.58333	lowerCI	0.0676903
pearson.correlation	b) Bluefin tuna	Persistence	6.58333	mean	0.254212
pearson.correlation	b) Bluefin tuna	Persistence	6.58333	upperCI	0.443469
pearson.correlation	b) Bluefin tuna	Persistence	7.58333	lowerCI	-0.0471335
pearson.correlation	b) Bluefin tuna	Persistence	7.58333	mean	0.175101
pearson.correlation	b) Bluefin tuna	Persistence	7.58333	upperCI	0.368532
pearson.correlation	b) Bluefin tuna	Persistence	8.58333	lowerCI	0.0587705
pearson.correlation	b) Bluefin tuna	Persistence	8.58333	mean	0.257352
pearson.correlation	b) Bluefin tuna	Persistence	8.58333	upperCI	0.447059
pearson.correlation	b) Bluefin tuna	Persistence	9.58333	lowerCI	-0.0411581
pearson.correlation	b) Bluefin tuna	Persistence	9.58333	mean	0.133586
pearson.correlation	b) Bluefin tuna	Persistence	9.58333	upperCI	0.318085
pearson.correlation	b) Bluefin tuna	CESM DPLE	0.583333	lowerCI	0.49868
pearson.correlation	b) Bluefin tuna	CESM DPLE	0.583333	mean	0.63351
pearson.correlation	b) Bluefin tuna	CESM DPLE	0.583333	upperCI	0.75659
pearson.correlation	b) Bluefin tuna	CESM DPLE	1.58333	lowerCI	0.482016
pearson.correlation	b) Bluefin tuna	CESM DPLE	1.58333	mean	0.627439
pearson.correlation	b) Bluefin tuna	CESM DPLE	1.58333	upperCI	0.75911
pearson.correlation	b) Bluefin tuna	CESM DPLE	2.58333	lowerCI	0.452863
pearson.correlation	b) Bluefin tuna	CESM DPLE	2.58333	mean	0.615382
pearson.correlation	b) Bluefin tuna	CESM DPLE	2.58333	upperCI	0.747348
pearson.correlation	b) Bluefin tuna	CESM DPLE	3.58333	lowerCI	0.450801
pearson.correlation	b) Bluefin tuna	CESM DPLE	3.58333	mean	0.601348
pearson.correlation	b) Bluefin tuna	CESM DPLE	3.58333	upperCI	0.742833
pearson.correlation	b) Bluefin tuna	CESM DPLE	4.58333	lowerCI	0.448959
pearson.correlation	b) Bluefin tuna	CESM DPLE	4.58333	mean	0.615081
pearson.correlation	b) Bluefin tuna	CESM DPLE	4.58333	upperCI	0.758321
pearson.correlation	b) Bluefin tuna	CESM DPLE	5.58333	lowerCI	0.426648
pearson.correlation	b) Bluefin tuna	CESM DPLE	5.58333	mean	0.58802
pearson.correlation	b) Bluefin tuna	CESM DPLE	5.58333	upperCI	0.73816
pearson.correlation	b) Bluefin tuna	CESM DPLE	6.58333	lowerCI	0.467643
pearson.correlation	b) Bluefin tuna	CESM DPLE	6.58333	mean	0.630838
pearson.correlation	b) Bluefin tuna	CESM DPLE	6.58333	upperCI	0.762532
pearson.correlation	b) Bluefin tuna	CESM DPLE	7.58333	lowerCI	0.425621
pearson.correlation	b) Bluefin tuna	CESM DPLE	7.58333	mean	0.596444
pearson.correlation	b) Bluefin tuna	CESM DPLE	7.58333	upperCI	0.743178
pearson.correlation	b) Bluefin tuna	CESM DPLE	8.58333	lowerCI	0.377621
pearson.correlation	b) Bluefin tuna	CESM DPLE	8.58333	mean	0.567827
pearson.correlation	b) Bluefin tuna	CESM DPLE	8.58333	upperCI	0.718157
pearson.correlation	b) Bluefin tuna	CESM DPLE	9.58333	lowerCI	0.417458
pearson.correlation	b) Bluefin tuna	CESM DPLE	9.58333	mean	0.59987
pearson.correlation	b) Bluefin tuna	CESM DPLE	9.58333	upperCI	0.754586
pearson.correlation	b) Bluefin tuna	ECEarth3	0.583333	lowerCI	0.377833
pearson.correlation	b) Bluefin tuna	ECEarth3	0.583333	mean	0.53155
pearson.correlation	b) Bluefin tuna	ECEarth3	0.583333	upperCI	0.675043
pearson.correlation	b) Bluefin tuna	ECEarth3	1.58333	lowerCI	0.431498
pearson.correlation	b) Bluefin tuna	ECEarth3	1.58333	mean	0.598417
pearson.correlation	b) Bluefin tuna	ECEarth3	1.58333	upperCI	0.732652
pearson.correlation	b) Bluefin tuna	ECEarth3	2.58333	lowerCI	0.318182
pearson.correlation	b) Bluefin tuna	ECEarth3	2.58333	mean	0.505307
pearson.correlation	b) Bluefin tuna	ECEarth3	2.58333	upperCI	0.671591
pearson.correlation	b) Bluefin tuna	ECEarth3	3.58333	lowerCI	0.281031
pearson.correlation	b) Bluefin tuna	ECEarth3	3.58333	mean	0.469262
pearson.correlation	b) Bluefin tuna	ECEarth3	3.58333	upperCI	0.64049
pearson.correlation	b) Bluefin tuna	ECEarth3	4.58333	lowerCI	0.274775
pearson.correlation	b) Bluefin tuna	ECEarth3	4.58333	mean	0.499395
pearson.correlation	b) Bluefin tuna	ECEarth3	4.58333	upperCI	0.692563
pearson.correlation	b) Bluefin tuna	ECEarth3	5.58333	lowerCI	0.348169
pearson.correlation	b) Bluefin tuna	ECEarth3	5.58333	mean	0.531723
pearson.correlation	b) Bluefin tuna	ECEarth3	5.58333	upperCI	0.701993
pearson.correlation	b) Bluefin tuna	ECEarth3	6.58333	lowerCI	0.378919
pearson.correlation	b) Bluefin tuna	ECEarth3	6.58333	mean	0.580329
pearson.correlation	b) Bluefin tuna	ECEarth3	6.58333	upperCI	0.743938
pearson.correlation	b) Bluefin tuna	ECEarth3	7.58333	lowerCI	0.451938
pearson.correlation	b) Bluefin tuna	ECEarth3	7.58333	mean	0.606342
pearson.correlation	b) Bluefin tuna	ECEarth3	7.58333	upperCI	0.746593
pearson.correlation	b) Bluefin tuna	ECEarth3	8.58333	lowerCI	0.425984
pearson.correlation	b) Bluefin tuna	ECEarth3	8.58333	mean	0.584319
pearson.correlation	b) Bluefin tuna	ECEarth3	8.58333	upperCI	0.700881
pearson.correlation	b) Bluefin tuna	ECEarth3	9.58333	lowerCI	0.483035
pearson.correlation	b) Bluefin tuna	ECEarth3	9.58333	mean	0.626426
pearson.correlation	b) Bluefin tuna	ECEarth3	9.58333	upperCI	0.746721
pearson.correlation	b) Bluefin tuna	HadGEM3	0.583333	lowerCI	0.550002
pearson.correlation	b) Bluefin tuna	HadGEM3	0.583333	mean	0.681715
pearson.correlation	b) Bluefin tuna	HadGEM3	0.583333	upperCI	0.786314
pearson.correlation	b) Bluefin tuna	HadGEM3	1.58333	lowerCI	0.479791
pearson.correlation	b) Bluefin tuna	HadGEM3	1.58333	mean	0.625584
pearson.correlation	b) Bluefin tuna	HadGEM3	1.58333	upperCI	0.751192
pearson.correlation	b) Bluefin tuna	HadGEM3	2.58333	lowerCI	0.453442
pearson.correlation	b) Bluefin tuna	HadGEM3	2.58333	mean	0.634331
pearson.correlation	b) Bluefin tuna	HadGEM3	2.58333	upperCI	0.779159
pearson.correlation	b) Bluefin tuna	HadGEM3	3.58333	lowerCI	0.4774
pearson.correlation	b) Bluefin tuna	HadGEM3	3.58333	mean	0.621322
pearson.correlation	b) Bluefin tuna	HadGEM3	3.58333	upperCI	0.761674
pearson.correlation	b) Bluefin tuna	HadGEM3	4.58333	lowerCI	0.415341
pearson.correlation	b) Bluefin tuna	HadGEM3	4.58333	mean	0.566016
pearson.correlation	b) Bluefin tuna	HadGEM3	4.58333	upperCI	0.70039
pearson.correlation	b) Bluefin tuna	HadGEM3	5.58333	lowerCI	0.461052
pearson.correlation	b) Bluefin tuna	HadGEM3	5.58333	mean	0.623448
pearson.correlation	b) Bluefin tuna	HadGEM3	5.58333	upperCI	0.761724
pearson.correlation	b) Bluefin tuna	HadGEM3	6.58333	lowerCI	0.510469
pearson.correlation	b) Bluefin tuna	HadGEM3	6.58333	mean	0.646717
pearson.correlation	b) Bluefin tuna	HadGEM3	6.58333	upperCI	0.774307
pearson.correlation	b) Bluefin tuna	HadGEM3	7.58333	lowerCI	0.623233
pearson.correlation	b) Bluefin tuna	HadGEM3	7.58333	mean	0.734677
pearson.correlation	b) Bluefin tuna	HadGEM3	7.58333	upperCI	0.834747
pearson.correlation	b) Bluefin tuna	HadGEM3	8.58333	lowerCI	0.567678
pearson.correlation	b) Bluefin tuna	HadGEM3	8.58333	mean	0.669978
pearson.correlation	b) Bluefin tuna	HadGEM3	8.58333	upperCI	0.761472
pearson.correlation	b) Bluefin tuna	HadGEM3	9.58333	lowerCI	0.540638
pearson.correlation	b) Bluefin tuna	HadGEM3	9.58333	mean	0.660175
pearson.correlation	b) Bluefin tuna	HadGEM3	9.58333	upperCI	0.774077
pearson.correlation	b) Bluefin tuna	MPI-ESM1.2-HR	0.583333	lowerCI	0.542982
pearson.correlation	b) Bluefin tuna	MPI-ESM1.2-HR	0.583333	mean	0.655672
pearson.correlation	b) Bluefin tuna	MPI-ESM1.2-HR	0.583333	upperCI	0.750128
pearson.correlation	b) Bluefin tuna	MPI-ESM1.2-HR	1.58333	lowerCI	0.343247
pearson.correlation	b) Bluefin tuna	MPI-ESM1.2-HR	1.58333	mean	0.519129
pearson.correlation	b) Bluefin tuna	MPI-ESM1.2-HR	1.58333	upperCI	0.669909
pearson.correlation	b) Bluefin tuna	MPI-ESM1.2-HR	2.58333	lowerCI	0.366579
pearson.correlation	b) Bluefin tuna	MPI-ESM1.2-HR	2.58333	mean	0.53491
pearson.correlation	b) Bluefin tuna	MPI-ESM1.2-HR	2.58333	upperCI	0.672365
pearson.correlation	b) Bluefin tuna	MPI-ESM1.2-HR	3.58333	lowerCI	0.316618
pearson.correlation	b) Bluefin tuna	MPI-ESM1.2-HR	3.58333	mean	0.511668
pearson.correlation	b) Bluefin tuna	MPI-ESM1.2-HR	3.58333	upperCI	0.710881
pearson.correlation	b) Bluefin tuna	MPI-ESM1.2-HR	4.58333	lowerCI	0.418051
pearson.correlation	b) Bluefin tuna	MPI-ESM1.2-HR	4.58333	mean	0.596671
pearson.correlation	b) Bluefin tuna	MPI-ESM1.2-HR	4.58333	upperCI	0.745255
pearson.correlation	b) Bluefin tuna	MPI-ESM1.2-HR	5.58333	lowerCI	0.398286
pearson.correlation	b) Bluefin tuna	MPI-ESM1.2-HR	5.58333	mean	0.555799
pearson.correlation	b) Bluefin tuna	MPI-ESM1.2-HR	5.58333	upperCI	0.689292
pearson.correlation	b) Bluefin tuna	MPI-ESM1.2-HR	6.58333	lowerCI	0.407237
pearson.correlation	b) Bluefin tuna	MPI-ESM1.2-HR	6.58333	mean	0.58919
pearson.correlation	b) Bluefin tuna	MPI-ESM1.2-HR	6.58333	upperCI	0.744318
pearson.correlation	b) Bluefin tuna	MPI-ESM1.2-HR	7.58333	lowerCI	0.486298
pearson.correlation	b) Bluefin tuna	MPI-ESM1.2-HR	7.58333	mean	0.599102
pearson.correlation	b) Bluefin tuna	MPI-ESM1.2-HR	7.58333	upperCI	0.699322
pearson.correlation	b) Bluefin tuna	MPI-ESM1.2-HR	8.58333	lowerCI	0.426653
pearson.correlation	b) Bluefin tuna	MPI-ESM1.2-HR	8.58333	mean	0.572763
pearson.correlation	b) Bluefin tuna	MPI-ESM1.2-HR	8.58333	upperCI	0.683782
pearson.correlation	b) Bluefin tuna	MPI-ESM1.2-HR	9.58333	lowerCI	0.365838
pearson.correlation	b) Bluefin tuna	MPI-ESM1.2-HR	9.58333	mean	0.517485
pearson.correlation	b) Bluefin tuna	MPI-ESM1.2-HR	9.58333	upperCI	0.667227
pearson.correlation	b) Bluefin tuna	NorCPM	0.583333	lowerCI	0.353596
pearson.correlation	b) Bluefin tuna	NorCPM	0.583333	mean	0.484763
pearson.correlation	b) Bluefin tuna	NorCPM	0.583333	upperCI	0.624356
pearson.correlation	b) Bluefin tuna	NorCPM	1.58333	lowerCI	0.291888
pearson.correlation	b) Bluefin tuna	NorCPM	1.58333	mean	0.436499
pearson.correlation	b) Bluefin tuna	NorCPM	1.58333	upperCI	0.591339
pearson.correlation	b) Bluefin tuna	NorCPM	2.58333	lowerCI	0.264554
pearson.correlation	b) Bluefin tuna	NorCPM	2.58333	mean	0.405528
pearson.correlation	b) Bluefin tuna	NorCPM	2.58333	upperCI	0.539261
pearson.correlation	b) Bluefin tuna	NorCPM	3.58333	lowerCI	0.262186
pearson.correlation	b) Bluefin tuna	NorCPM	3.58333	mean	0.411051
pearson.correlation	b) Bluefin tuna	NorCPM	3.58333	upperCI	0.562775
pearson.correlation	b) Bluefin tuna	NorCPM	4.58333	lowerCI	0.146088
pearson.correlation	b) Bluefin tuna	NorCPM	4.58333	mean	0.326527
pearson.correlation	b) Bluefin tuna	NorCPM	4.58333	upperCI	0.495326
pearson.correlation	b) Bluefin tuna	NorCPM	5.58333	lowerCI	0.232976
pearson.correlation	b) Bluefin tuna	NorCPM	5.58333	mean	0.38539
pearson.correlation	b) Bluefin tuna	NorCPM	5.58333	upperCI	0.554268
pearson.correlation	b) Bluefin tuna	NorCPM	6.58333	lowerCI	0.285389
pearson.correlation	b) Bluefin tuna	NorCPM	6.58333	mean	0.418247
pearson.correlation	b) Bluefin tuna	NorCPM	6.58333	upperCI	0.554698
pearson.correlation	b) Bluefin tuna	NorCPM	7.58333	lowerCI	0.192035
pearson.correlation	b) Bluefin tuna	NorCPM	7.58333	mean	0.341477
pearson.correlation	b) Bluefin tuna	NorCPM	7.58333	upperCI	0.492605
pearson.correlation	b) Bluefin tuna	NorCPM	8.58333	lowerCI	0.21661
pearson.correlation	b) Bluefin tuna	NorCPM	8.58333	mean	0.352594
pearson.correlation	b) Bluefin tuna	NorCPM	8.58333	upperCI	0.500848
pearson.correlation	b) Bluefin tuna	NorCPM	9.58333	lowerCI	0.221813
pearson.correlation	b) Bluefin tuna	NorCPM	9.58333	mean	0.377401
pearson.correlation	b) Bluefin tuna	NorCPM	9.58333	upperCI	0.524214
pearson.correlation	b) Bluefin tuna	NA	0.583333	p.value	0.008
pearson.correlation	b) Bluefin tuna	NA	1.58333	p.value	0.242
pearson.correlation	b) Bluefin tuna	NA	2.58333	p.value	0.017
pearson.correlation	b) Bluefin tuna	NA	3.58333	p.value	0.051
pearson.correlation	b) Bluefin tuna	NA	4.58333	p.value	0.001
pearson.correlation	b) Bluefin tuna	NA	5.58333	p.value	0.03
pearson.correlation	b) Bluefin tuna	NA	6.58333	p.value	0.006
pearson.correlation	b) Bluefin tuna	NA	7.58333	p.value	0.004
pearson.correlation	b) Bluefin tuna	NA	8.58333	p.value	0.014
pearson.correlation	b) Bluefin tuna	NA	9.58333	p.value	0.003
pearson.correlation	c) Blue whiting	Grand Ens.	0.166667	lowerCI	0.60401
pearson.correlation	c) Blue whiting	Grand Ens.	0.166667	mean	0.746449
pearson.correlation	c) Blue whiting	Grand Ens.	0.166667	upperCI	0.868071
pearson.correlation	c) Blue whiting	Grand Ens.	1.16667	lowerCI	0.515428
pearson.correlation	c) Blue whiting	Grand Ens.	1.16667	mean	0.682424
pearson.correlation	c) Blue whiting	Grand Ens.	1.16667	upperCI	0.834251
pearson.correlation	c) Blue whiting	Grand Ens.	2.16667	lowerCI	0.349794
pearson.correlation	c) Blue whiting	Grand Ens.	2.16667	mean	0.564257
pearson.correlation	c) Blue whiting	Grand Ens.	2.16667	upperCI	0.779327
pearson.correlation	c) Blue whiting	Grand Ens.	3.16667	lowerCI	0.417214
pearson.correlation	c) Blue whiting	Grand Ens.	3.16667	mean	0.587957
pearson.correlation	c) Blue whiting	Grand Ens.	3.16667	upperCI	0.760685
pearson.correlation	c) Blue whiting	Grand Ens.	4.16667	lowerCI	0.533524
pearson.correlation	c) Blue whiting	Grand Ens.	4.16667	mean	0.675399
pearson.correlation	c) Blue whiting	Grand Ens.	4.16667	upperCI	0.799516
pearson.correlation	c) Blue whiting	Grand Ens.	5.16667	lowerCI	0.440842
pearson.correlation	c) Blue whiting	Grand Ens.	5.16667	mean	0.63463
pearson.correlation	c) Blue whiting	Grand Ens.	5.16667	upperCI	0.803709
pearson.correlation	c) Blue whiting	Grand Ens.	6.16667	lowerCI	0.419401
pearson.correlation	c) Blue whiting	Grand Ens.	6.16667	mean	0.62099
pearson.correlation	c) Blue whiting	Grand Ens.	6.16667	upperCI	0.792119
pearson.correlation	c) Blue whiting	Grand Ens.	7.16667	lowerCI	0.365275
pearson.correlation	c) Blue whiting	Grand Ens.	7.16667	mean	0.568691
pearson.correlation	c) Blue whiting	Grand Ens.	7.16667	upperCI	0.761665
pearson.correlation	c) Blue whiting	Grand Ens.	8.16667	lowerCI	0.241639
pearson.correlation	c) Blue whiting	Grand Ens.	8.16667	mean	0.498802
pearson.correlation	c) Blue whiting	Grand Ens.	8.16667	upperCI	0.7309
pearson.correlation	c) Blue whiting	Grand Ens.	9.16667	lowerCI	0.21302
pearson.correlation	c) Blue whiting	Grand Ens.	9.16667	mean	0.444264
pearson.correlation	c) Blue whiting	Grand Ens.	9.16667	upperCI	0.681046
pearson.correlation	c) Blue whiting	Persistence	0.166667	lowerCI	0.516495
pearson.correlation	c) Blue whiting	Persistence	0.166667	mean	0.667092
pearson.correlation	c) Blue whiting	Persistence	0.166667	upperCI	0.810627
pearson.correlation	c) Blue whiting	Persistence	1.16667	lowerCI	0.179753
pearson.correlation	c) Blue whiting	Persistence	1.16667	mean	0.458797
pearson.correlation	c) Blue whiting	Persistence	1.16667	upperCI	0.6837
pearson.correlation	c) Blue whiting	Persistence	2.16667	lowerCI	0.00552071
pearson.correlation	c) Blue whiting	Persistence	2.16667	mean	0.249354
pearson.correlation	c) Blue whiting	Persistence	2.16667	upperCI	0.488105
pearson.correlation	c) Blue whiting	Persistence	3.16667	lowerCI	-0.161723
pearson.correlation	c) Blue whiting	Persistence	3.16667	mean	0.133434
pearson.correlation	c) Blue whiting	Persistence	3.16667	upperCI	0.412404
pearson.correlation	c) Blue whiting	Persistence	4.16667	lowerCI	-0.17004
pearson.correlation	c) Blue whiting	Persistence	4.16667	mean	0.136853
pearson.correlation	c) Blue whiting	Persistence	4.16667	upperCI	0.428399
pearson.correlation	c) Blue whiting	Persistence	5.16667	lowerCI	-0.413972
pearson.correlation	c) Blue whiting	Persistence	5.16667	mean	-0.115734
pearson.correlation	c) Blue whiting	Persistence	5.16667	upperCI	0.175283
pearson.correlation	c) Blue whiting	Persistence	6.16667	lowerCI	-0.399934
pearson.correlation	c) Blue whiting	Persistence	6.16667	mean	-0.140125
pearson.correlation	c) Blue whiting	Persistence	6.16667	upperCI	0.122745
pearson.correlation	c) Blue whiting	Persistence	7.16667	lowerCI	-0.427589
pearson.correlation	c) Blue whiting	Persistence	7.16667	mean	-0.176871
pearson.correlation	c) Blue whiting	Persistence	7.16667	upperCI	0.0867579
pearson.correlation	c) Blue whiting	Persistence	8.16667	lowerCI	-0.516254
pearson.correlation	c) Blue whiting	Persistence	8.16667	mean	-0.283106
pearson.correlation	c) Blue whiting	Persistence	8.16667	upperCI	-0.0332521
pearson.correlation	c) Blue whiting	Persistence	9.16667	lowerCI	-0.62118
pearson.correlation	c) Blue whiting	Persistence	9.16667	mean	-0.381497
pearson.correlation	c) Blue whiting	Persistence	9.16667	upperCI	-0.112999
pearson.correlation	c) Blue whiting	CESM DPLE	0.166667	lowerCI	0.477055
pearson.correlation	c) Blue whiting	CESM DPLE	0.166667	mean	0.622103
pearson.correlation	c) Blue whiting	CESM DPLE	0.166667	upperCI	0.75945
pearson.correlation	c) Blue whiting	CESM DPLE	1.16667	lowerCI	0.416644
pearson.correlation	c) Blue whiting	CESM DPLE	1.16667	mean	0.607302
pearson.correlation	c) Blue whiting	CESM DPLE	1.16667	upperCI	0.770404
pearson.correlation	c) Blue whiting	CESM DPLE	2.16667	lowerCI	0.229648
pearson.correlation	c) Blue whiting	CESM DPLE	2.16667	mean	0.467742
pearson.correlation	c) Blue whiting	CESM DPLE	2.16667	upperCI	0.689952
pearson.correlation	c) Blue whiting	CESM DPLE	3.16667	lowerCI	0.31358
pearson.correlation	c) Blue whiting	CESM DPLE	3.16667	mean	0.527651
pearson.correlation	c) Blue whiting	CESM DPLE	3.16667	upperCI	0.712255
pearson.correlation	c) Blue whiting	CESM DPLE	4.16667	lowerCI	0.483854
pearson.correlation	c) Blue whiting	CESM DPLE	4.16667	mean	0.645336
pearson.correlation	c) Blue whiting	CESM DPLE	4.16667	upperCI	0.783602
pearson.correlation	c) Blue whiting	CESM DPLE	5.16667	lowerCI	0.450349
pearson.correlation	c) Blue whiting	CESM DPLE	5.16667	mean	0.634491
pearson.correlation	c) Blue whiting	CESM DPLE	5.16667	upperCI	0.792804
pearson.correlation	c) Blue whiting	CESM DPLE	6.16667	lowerCI	0.473282
pearson.correlation	c) Blue whiting	CESM DPLE	6.16667	mean	0.623986
pearson.correlation	c) Blue whiting	CESM DPLE	6.16667	upperCI	0.780556
pearson.correlation	c) Blue whiting	CESM DPLE	7.16667	lowerCI	0.463518
pearson.correlation	c) Blue whiting	CESM DPLE	7.16667	mean	0.606514
pearson.correlation	c) Blue whiting	CESM DPLE	7.16667	upperCI	0.754992
pearson.correlation	c) Blue whiting	CESM DPLE	8.16667	lowerCI	0.364321
pearson.correlation	c) Blue whiting	CESM DPLE	8.16667	mean	0.550648
pearson.correlation	c) Blue whiting	CESM DPLE	8.16667	upperCI	0.751789
pearson.correlation	c) Blue whiting	CESM DPLE	9.16667	lowerCI	0.261889
pearson.correlation	c) Blue whiting	CESM DPLE	9.16667	mean	0.481388
pearson.correlation	c) Blue whiting	CESM DPLE	9.16667	upperCI	0.685619
pearson.correlation	c) Blue whiting	ECEarth3	0.166667	lowerCI	0.0763036
pearson.correlation	c) Blue whiting	ECEarth3	0.166667	mean	0.341569
pearson.correlation	c) Blue whiting	ECEarth3	0.166667	upperCI	0.572802
pearson.correlation	c) Blue whiting	ECEarth3	1.16667	lowerCI	-0.00347083
pearson.correlation	c) Blue whiting	ECEarth3	1.16667	mean	0.287505
pearson.correlation	c) Blue whiting	ECEarth3	1.16667	upperCI	0.550847
pearson.correlation	c) Blue whiting	ECEarth3	2.16667	lowerCI	0.0806899
pearson.correlation	c) Blue whiting	ECEarth3	2.16667	mean	0.34585
pearson.correlation	c) Blue whiting	ECEarth3	2.16667	upperCI	0.58248
pearson.correlation	c) Blue whiting	ECEarth3	3.16667	lowerCI	0.206315
pearson.correlation	c) Blue whiting	ECEarth3	3.16667	mean	0.432275
pearson.correlation	c) Blue whiting	ECEarth3	3.16667	upperCI	0.640872
pearson.correlation	c) Blue whiting	ECEarth3	4.16667	lowerCI	0.0329504
pearson.correlation	c) Blue whiting	ECEarth3	4.16667	mean	0.309098
pearson.correlation	c) Blue whiting	ECEarth3	4.16667	upperCI	0.558505
pearson.correlation	c) Blue whiting	ECEarth3	5.16667	lowerCI	-0.0549374
pearson.correlation	c) Blue whiting	ECEarth3	5.16667	mean	0.207784
pearson.correlation	c) Blue whiting	ECEarth3	5.16667	upperCI	0.467095
pearson.correlation	c) Blue whiting	ECEarth3	6.16667	lowerCI	-0.227835
pearson.correlation	c) Blue whiting	ECEarth3	6.16667	mean	0.0487456
pearson.correlation	c) Blue whiting	ECEarth3	6.16667	upperCI	0.331643
pearson.correlation	c) Blue whiting	ECEarth3	7.16667	lowerCI	-0.446853
pearson.correlation	c) Blue whiting	ECEarth3	7.16667	mean	-0.191429
pearson.correlation	c) Blue whiting	ECEarth3	7.16667	upperCI	0.122115
pearson.correlation	c) Blue whiting	ECEarth3	8.16667	lowerCI	-0.403939
pearson.correlation	c) Blue whiting	ECEarth3	8.16667	mean	-0.0904613
pearson.correlation	c) Blue whiting	ECEarth3	8.16667	upperCI	0.261718
pearson.correlation	c) Blue whiting	ECEarth3	9.16667	lowerCI	-0.352628
pearson.correlation	c) Blue whiting	ECEarth3	9.16667	mean	-0.0335328
pearson.correlation	c) Blue whiting	ECEarth3	9.16667	upperCI	0.295957
pearson.correlation	c) Blue whiting	HadGEM3	0.166667	lowerCI	0.523769
pearson.correlation	c) Blue whiting	HadGEM3	0.166667	mean	0.679754
pearson.correlation	c) Blue whiting	HadGEM3	0.166667	upperCI	0.813359
pearson.correlation	c) Blue whiting	HadGEM3	1.16667	lowerCI	0.475745
pearson.correlation	c) Blue whiting	HadGEM3	1.16667	mean	0.645688
pearson.correlation	c) Blue whiting	HadGEM3	1.16667	upperCI	0.783465
pearson.correlation	c) Blue whiting	HadGEM3	2.16667	lowerCI	0.294533
pearson.correlation	c) Blue whiting	HadGEM3	2.16667	mean	0.505516
pearson.correlation	c) Blue whiting	HadGEM3	2.16667	upperCI	0.711732
pearson.correlation	c) Blue whiting	HadGEM3	3.16667	lowerCI	0.437983
pearson.correlation	c) Blue whiting	HadGEM3	3.16667	mean	0.634795
pearson.correlation	c) Blue whiting	HadGEM3	3.16667	upperCI	0.808315
pearson.correlation	c) Blue whiting	HadGEM3	4.16667	lowerCI	0.619402
pearson.correlation	c) Blue whiting	HadGEM3	4.16667	mean	0.747987
pearson.correlation	c) Blue whiting	HadGEM3	4.16667	upperCI	0.847512
pearson.correlation	c) Blue whiting	HadGEM3	5.16667	lowerCI	0.44537
pearson.correlation	c) Blue whiting	HadGEM3	5.16667	mean	0.657341
pearson.correlation	c) Blue whiting	HadGEM3	5.16667	upperCI	0.809843
pearson.correlation	c) Blue whiting	HadGEM3	6.16667	lowerCI	0.443623
pearson.correlation	c) Blue whiting	HadGEM3	6.16667	mean	0.66947
pearson.correlation	c) Blue whiting	HadGEM3	6.16667	upperCI	0.835874
pearson.correlation	c) Blue whiting	HadGEM3	7.16667	lowerCI	0.410377
pearson.correlation	c) Blue whiting	HadGEM3	7.16667	mean	0.596644
pearson.correlation	c) Blue whiting	HadGEM3	7.16667	upperCI	0.742396
pearson.correlation	c) Blue whiting	HadGEM3	8.16667	lowerCI	0.400751
pearson.correlation	c) Blue whiting	HadGEM3	8.16667	mean	0.673786
pearson.correlation	c) Blue whiting	HadGEM3	8.16667	upperCI	0.833841
pearson.correlation	c) Blue whiting	HadGEM3	9.16667	lowerCI	0.527522
pearson.correlation	c) Blue whiting	HadGEM3	9.16667	mean	0.693173
pearson.correlation	c) Blue whiting	HadGEM3	9.16667	upperCI	0.829732
pearson.correlation	c) Blue whiting	MPI-ESM1.2-HR	0.166667	lowerCI	0.110712
pearson.correlation	c) Blue whiting	MPI-ESM1.2-HR	0.166667	mean	0.346232
pearson.correlation	c) Blue whiting	MPI-ESM1.2-HR	0.166667	upperCI	0.534939
pearson.correlation	c) Blue whiting	MPI-ESM1.2-HR	1.16667	lowerCI	-0.199247
pearson.correlation	c) Blue whiting	MPI-ESM1.2-HR	1.16667	mean	0.15432
pearson.correlation	c) Blue whiting	MPI-ESM1.2-HR	1.16667	upperCI	0.4763
pearson.correlation	c) Blue whiting	MPI-ESM1.2-HR	2.16667	lowerCI	-0.0872057
pearson.correlation	c) Blue whiting	MPI-ESM1.2-HR	2.16667	mean	0.196963
pearson.correlation	c) Blue whiting	MPI-ESM1.2-HR	2.16667	upperCI	0.496929
pearson.correlation	c) Blue whiting	MPI-ESM1.2-HR	3.16667	lowerCI	-0.190542
pearson.correlation	c) Blue whiting	MPI-ESM1.2-HR	3.16667	mean	0.0929403
pearson.correlation	c) Blue whiting	MPI-ESM1.2-HR	3.16667	upperCI	0.385228
pearson.correlation	c) Blue whiting	MPI-ESM1.2-HR	4.16667	lowerCI	-0.196467
pearson.correlation	c) Blue whiting	MPI-ESM1.2-HR	4.16667	mean	0.112032
pearson.correlation	c) Blue whiting	MPI-ESM1.2-HR	4.16667	upperCI	0.3868
pearson.correlation	c) Blue whiting	MPI-ESM1.2-HR	5.16667	lowerCI	-0.278326
pearson.correlation	c) Blue whiting	MPI-ESM1.2-HR	5.16667	mean	0.0282377
pearson.correlation	c) Blue whiting	MPI-ESM1.2-HR	5.16667	upperCI	0.343838
pearson.correlation	c) Blue whiting	MPI-ESM1.2-HR	6.16667	lowerCI	-0.295182
pearson.correlation	c) Blue whiting	MPI-ESM1.2-HR	6.16667	mean	-0.0443838
pearson.correlation	c) Blue whiting	MPI-ESM1.2-HR	6.16667	upperCI	0.240612
pearson.correlation	c) Blue whiting	MPI-ESM1.2-HR	7.16667	lowerCI	-0.0820139
pearson.correlation	c) Blue whiting	MPI-ESM1.2-HR	7.16667	mean	0.213932
pearson.correlation	c) Blue whiting	MPI-ESM1.2-HR	7.16667	upperCI	0.489295
pearson.correlation	c) Blue whiting	MPI-ESM1.2-HR	8.16667	lowerCI	-0.0431094
pearson.correlation	c) Blue whiting	MPI-ESM1.2-HR	8.16667	mean	0.296317
pearson.correlation	c) Blue whiting	MPI-ESM1.2-HR	8.16667	upperCI	0.548309
pearson.correlation	c) Blue whiting	MPI-ESM1.2-HR	9.16667	lowerCI	-0.132188
pearson.correlation	c) Blue whiting	MPI-ESM1.2-HR	9.16667	mean	0.129779
pearson.correlation	c) Blue whiting	MPI-ESM1.2-HR	9.16667	upperCI	0.370514
pearson.correlation	c) Blue whiting	NorCPM	0.166667	lowerCI	0.5492
pearson.correlation	c) Blue whiting	NorCPM	0.166667	mean	0.714785
pearson.correlation	c) Blue whiting	NorCPM	0.166667	upperCI	0.839671
pearson.correlation	c) Blue whiting	NorCPM	1.16667	lowerCI	0.301906
pearson.correlation	c) Blue whiting	NorCPM	1.16667	mean	0.530531
pearson.correlation	c) Blue whiting	NorCPM	1.16667	upperCI	0.734037
pearson.correlation	c) Blue whiting	NorCPM	2.16667	lowerCI	0.015701
pearson.correlation	c) Blue whiting	NorCPM	2.16667	mean	0.268657
pearson.correlation	c) Blue whiting	NorCPM	2.16667	upperCI	0.508272
pearson.correlation	c) Blue whiting	NorCPM	3.16667	lowerCI	-0.216735
pearson.correlation	c) Blue whiting	NorCPM	3.16667	mean	0.0446899
pearson.correlation	c) Blue whiting	NorCPM	3.16667	upperCI	0.333688
pearson.correlation	c) Blue whiting	NorCPM	4.16667	lowerCI	-0.429103
pearson.correlation	c) Blue whiting	NorCPM	4.16667	mean	-0.19127
pearson.correlation	c) Blue whiting	NorCPM	4.16667	upperCI	0.12563
pearson.correlation	c) Blue whiting	NorCPM	5.16667	lowerCI	-0.6076
pearson.correlation	c) Blue whiting	NorCPM	5.16667	mean	-0.365957
pearson.correlation	c) Blue whiting	NorCPM	5.16667	upperCI	-0.0639594
pearson.correlation	c) Blue whiting	NorCPM	6.16667	lowerCI	-0.740379
pearson.correlation	c) Blue whiting	NorCPM	6.16667	mean	-0.554105
pearson.correlation	c) Blue whiting	NorCPM	6.16667	upperCI	-0.318423
pearson.correlation	c) Blue whiting	NorCPM	7.16667	lowerCI	-0.754094
pearson.correlation	c) Blue whiting	NorCPM	7.16667	mean	-0.579592
pearson.correlation	c) Blue whiting	NorCPM	7.16667	upperCI	-0.333626
pearson.correlation	c) Blue whiting	NorCPM	8.16667	lowerCI	-0.797515
pearson.correlation	c) Blue whiting	NorCPM	8.16667	mean	-0.63909
pearson.correlation	c) Blue whiting	NorCPM	8.16667	upperCI	-0.442395
pearson.correlation	c) Blue whiting	NorCPM	9.16667	lowerCI	-0.784042
pearson.correlation	c) Blue whiting	NorCPM	9.16667	mean	-0.658557
pearson.correlation	c) Blue whiting	NorCPM	9.16667	upperCI	-0.487755
pearson.correlation	c) Blue whiting	NA	0.166667	p.value	0.27
pearson.correlation	c) Blue whiting	NA	1.16667	p.value	0.083
pearson.correlation	c) Blue whiting	NA	2.16667	p.value	0.051
pearson.correlation	c) Blue whiting	NA	3.16667	p.value	0.018
pearson.correlation	c) Blue whiting	NA	4.16667	p.value	0.002
pearson.correlation	c) Blue whiting	NA	5.16667	p.value	0
pearson.correlation	c) Blue whiting	NA	6.16667	p.value	0
pearson.correlation	c) Blue whiting	NA	7.16667	p.value	0
pearson.correlation	c) Blue whiting	NA	8.16667	p.value	0.001
pearson.correlation	c) Blue whiting	NA	9.16667	p.value	0

## Sheet: Fig 3a-c.
species	lead.yr	smoothing	Grand Ens.	Persistence
a) Mackerel	0.583333	1 year	0.773744	0.649061
a) Mackerel	1.58333	1 year	0.72276	0.576214
a) Mackerel	2.58333	1 year	0.706497	0.437529
a) Mackerel	3.58333	1 year	0.684015	0.401538
a) Mackerel	4.58333	1 year	0.722262	0.432242
a) Mackerel	5.58333	1 year	0.725292	0.495367
a) Mackerel	6.58333	1 year	0.721525	0.467792
a) Mackerel	7.58333	1 year	0.708456	0.346508
a) Mackerel	8.58333	1 year	0.679569	0.303739
a) Mackerel	9.58333	1 year	0.731222	0.251634
a) Mackerel	1.58333	3 years	0.860224	0.665929
a) Mackerel	2.58333	3 years	0.834234	0.615034
a) Mackerel	3.58333	3 years	0.838499	0.61034
a) Mackerel	4.58333	3 years	0.847134	0.625098
a) Mackerel	5.58333	3 years	0.860018	0.608254
a) Mackerel	6.58333	3 years	0.856158	0.55051
a) Mackerel	7.58333	3 years	0.840007	0.472312
a) Mackerel	8.58333	3 years	0.841539	0.402903
a) Mackerel	2.58333	5 years	0.904525	0.729162
a) Mackerel	3.58333	5 years	0.903004	0.702168
a) Mackerel	4.58333	5 years	0.911774	0.67163
a) Mackerel	5.58333	5 years	0.912574	0.630524
a) Mackerel	6.58333	5 years	0.910896	0.581858
a) Mackerel	7.58333	5 years	0.907674	0.52332
a) Mackerel	4.58333	9 years	0.949211	0.610716
a) Mackerel	5.58333	9 years	0.94624	0.532558
b) Bluefin tuna	0.583333	1 year	0.6481	0.341471
b) Bluefin tuna	1.58333	1 year	0.641696	0.54864
b) Bluefin tuna	2.58333	1 year	0.617061	0.308544
b) Bluefin tuna	3.58333	1 year	0.607657	0.362879
b) Bluefin tuna	4.58333	1 year	0.615483	0.189388
b) Bluefin tuna	5.58333	1 year	0.614482	0.307556
b) Bluefin tuna	6.58333	1 year	0.635203	0.254212
b) Bluefin tuna	7.58333	1 year	0.613203	0.175101
b) Bluefin tuna	8.58333	1 year	0.584374	0.257352
b) Bluefin tuna	9.58333	1 year	0.611648	0.133586
b) Bluefin tuna	1.58333	3 years	0.835122	0.614287
b) Bluefin tuna	2.58333	3 years	0.821408	0.540718
b) Bluefin tuna	3.58333	3 years	0.811496	0.460864
b) Bluefin tuna	4.58333	3 years	0.807308	0.448757
b) Bluefin tuna	5.58333	3 years	0.81952	0.434274
b) Bluefin tuna	6.58333	3 years	0.813079	0.415161
b) Bluefin tuna	7.58333	3 years	0.796765	0.372254
b) Bluefin tuna	8.58333	3 years	0.790647	0.304511
b) Bluefin tuna	2.58333	5 years	0.881769	0.590512
b) Bluefin tuna	3.58333	5 years	0.880197	0.553408
b) Bluefin tuna	4.58333	5 years	0.881492	0.508959
b) Bluefin tuna	5.58333	5 years	0.871686	0.471333
b) Bluefin tuna	6.58333	5 years	0.869906	0.430277
b) Bluefin tuna	7.58333	5 years	0.861573	0.370481
b) Bluefin tuna	4.58333	9 years	0.935202	0.475425
b) Bluefin tuna	5.58333	9 years	0.932366	0.38049
c) Blue whiting	0.166667	1 year	0.746449	0.667092
c) Blue whiting	1.16667	1 year	0.682424	0.458797
c) Blue whiting	2.16667	1 year	0.564257	0.249354
c) Blue whiting	3.16667	1 year	0.587957	0.133434
c) Blue whiting	4.16667	1 year	0.675399	0.136853
c) Blue whiting	5.16667	1 year	0.63463	-0.115734
c) Blue whiting	6.16667	1 year	0.62099	-0.140125
c) Blue whiting	7.16667	1 year	0.568691	-0.176871
c) Blue whiting	8.16667	1 year	0.498802	-0.283106
c) Blue whiting	9.16667	1 year	0.444264	-0.381497
c) Blue whiting	1.16667	3 years	0.786383	0.430955
c) Blue whiting	2.16667	3 years	0.701084	0.245634
c) Blue whiting	3.16667	3 years	0.687608	0.0913114
c) Blue whiting	4.16667	3 years	0.753409	-0.0635777
c) Blue whiting	5.16667	3 years	0.749732	-0.188228
c) Blue whiting	6.16667	3 years	0.717762	-0.282429
c) Blue whiting	7.16667	3 years	0.688573	-0.37437
c) Blue whiting	8.16667	3 years	0.598774	-0.455769
c) Blue whiting	2.16667	5 years	0.750906	0.143495
c) Blue whiting	3.16667	5 years	0.745689	-0.0722782
c) Blue whiting	4.16667	5 years	0.758965	-0.253792
c) Blue whiting	5.16667	5 years	0.759364	-0.393853
c) Blue whiting	6.16667	5 years	0.74521	-0.471803
c) Blue whiting	7.16667	5 years	0.696378	-0.512801
c) Blue whiting	4.16667	9 years	0.738231	-0.497756
c) Blue whiting	5.16667	9 years	0.709525	-0.511321

## Sheet: Fig. 3d-f
species	year	value	source
a) Mackerel	1961	222767	Grand Ens. mean
a) Mackerel	1962	190944	Grand Ens. mean
a) Mackerel	1963	212440	Grand Ens. mean
a) Mackerel	1964	135675	Grand Ens. mean
a) Mackerel	1965	172570	Grand Ens. mean
a) Mackerel	1966	133212	Grand Ens. mean
a) Mackerel	1967	108444	Grand Ens. mean
a) Mackerel	1968	136091	Grand Ens. mean
a) Mackerel	1969	96765.2	Grand Ens. mean
a) Mackerel	1970	94206.2	Grand Ens. mean
a) Mackerel	1971	95255.6	Grand Ens. mean
a) Mackerel	1972	94815.2	Grand Ens. mean
a) Mackerel	1973	103197	Grand Ens. mean
a) Mackerel	1974	94975.6	Grand Ens. mean
a) Mackerel	1975	81068.7	Grand Ens. mean
a) Mackerel	1976	65289	Grand Ens. mean
a) Mackerel	1977	65123.5	Grand Ens. mean
a) Mackerel	1978	56642.2	Grand Ens. mean
a) Mackerel	1979	73475.1	Grand Ens. mean
a) Mackerel	1980	91873.2	Grand Ens. mean
a) Mackerel	1981	96384.9	Grand Ens. mean
a) Mackerel	1982	127566	Grand Ens. mean
a) Mackerel	1983	87811.1	Grand Ens. mean
a) Mackerel	1984	88392.7	Grand Ens. mean
a) Mackerel	1985	133283	Grand Ens. mean
a) Mackerel	1986	123317	Grand Ens. mean
a) Mackerel	1987	110782	Grand Ens. mean
a) Mackerel	1988	154393	Grand Ens. mean
a) Mackerel	1989	154324	Grand Ens. mean
a) Mackerel	1990	184973	Grand Ens. mean
a) Mackerel	1991	183165	Grand Ens. mean
a) Mackerel	1992	101565	Grand Ens. mean
a) Mackerel	1993	119520	Grand Ens. mean
a) Mackerel	1994	169092	Grand Ens. mean
a) Mackerel	1995	209558	Grand Ens. mean
a) Mackerel	1996	236843	Grand Ens. mean
a) Mackerel	1997	246045	Grand Ens. mean
a) Mackerel	1998	246255	Grand Ens. mean
a) Mackerel	1999	267741	Grand Ens. mean
a) Mackerel	2000	297952	Grand Ens. mean
a) Mackerel	2001	305646	Grand Ens. mean
a) Mackerel	2002	288163	Grand Ens. mean
a) Mackerel	2003	288213	Grand Ens. mean
a) Mackerel	2004	309669	Grand Ens. mean
a) Mackerel	2005	286800	Grand Ens. mean
a) Mackerel	2006	304891	Grand Ens. mean
a) Mackerel	2007	325347	Grand Ens. mean
a) Mackerel	2008	326902	Grand Ens. mean
a) Mackerel	2009	328290	Grand Ens. mean
a) Mackerel	2010	328290	Grand Ens. mean
a) Mackerel	2011	331468	Grand Ens. mean
a) Mackerel	2012	326902	Grand Ens. mean
a) Mackerel	2013	334622	Grand Ens. mean
a) Mackerel	2014	329987	Grand Ens. mean
a) Mackerel	2015	327961	Grand Ens. mean
a) Mackerel	2016	346579	Grand Ens. mean
a) Mackerel	2017	351125	Grand Ens. mean
a) Mackerel	2018	331494	Grand Ens. mean
b) Bluefin tuna	1961	1.20467e+06	Grand Ens. mean
b) Bluefin tuna	1962	1.12881e+06	Grand Ens. mean
b) Bluefin tuna	1963	1.19784e+06	Grand Ens. mean
b) Bluefin tuna	1964	1.06467e+06	Grand Ens. mean
b) Bluefin tuna	1965	1.12378e+06	Grand Ens. mean
b) Bluefin tuna	1966	1.07921e+06	Grand Ens. mean
b) Bluefin tuna	1967	1.04806e+06	Grand Ens. mean
b) Bluefin tuna	1968	1.06578e+06	Grand Ens. mean
b) Bluefin tuna	1969	1.03663e+06	Grand Ens. mean
b) Bluefin tuna	1970	1.02112e+06	Grand Ens. mean
b) Bluefin tuna	1971	1.02806e+06	Grand Ens. mean
b) Bluefin tuna	1972	1.05473e+06	Grand Ens. mean
b) Bluefin tuna	1973	1.03535e+06	Grand Ens. mean
b) Bluefin tuna	1974	1.04329e+06	Grand Ens. mean
b) Bluefin tuna	1975	1.01808e+06	Grand Ens. mean
b) Bluefin tuna	1976	999337	Grand Ens. mean
b) Bluefin tuna	1977	995072	Grand Ens. mean
b) Bluefin tuna	1978	998078	Grand Ens. mean
b) Bluefin tuna	1979	1.01192e+06	Grand Ens. mean
b) Bluefin tuna	1980	1.02821e+06	Grand Ens. mean
b) Bluefin tuna	1981	1.061e+06	Grand Ens. mean
b) Bluefin tuna	1982	1.08366e+06	Grand Ens. mean
b) Bluefin tuna	1983	1.04691e+06	Grand Ens. mean
b) Bluefin tuna	1984	1.02718e+06	Grand Ens. mean
b) Bluefin tuna	1985	1.07086e+06	Grand Ens. mean
b) Bluefin tuna	1986	1.07964e+06	Grand Ens. mean
b) Bluefin tuna	1987	1.059e+06	Grand Ens. mean
b) Bluefin tuna	1988	1.09408e+06	Grand Ens. mean
b) Bluefin tuna	1989	1.12038e+06	Grand Ens. mean
b) Bluefin tuna	1990	1.13741e+06	Grand Ens. mean
b) Bluefin tuna	1991	1.15216e+06	Grand Ens. mean
b) Bluefin tuna	1992	1.04776e+06	Grand Ens. mean
b) Bluefin tuna	1993	1.06281e+06	Grand Ens. mean
b) Bluefin tuna	1994	1.13019e+06	Grand Ens. mean
b) Bluefin tuna	1995	1.16919e+06	Grand Ens. mean
b) Bluefin tuna	1996	1.21943e+06	Grand Ens. mean
b) Bluefin tuna	1997	1.2558e+06	Grand Ens. mean
b) Bluefin tuna	1998	1.26738e+06	Grand Ens. mean
b) Bluefin tuna	1999	1.29308e+06	Grand Ens. mean
b) Bluefin tuna	2000	1.38879e+06	Grand Ens. mean
b) Bluefin tuna	2001	1.42519e+06	Grand Ens. mean
b) Bluefin tuna	2002	1.37205e+06	Grand Ens. mean
b) Bluefin tuna	2003	1.36316e+06	Grand Ens. mean
b) Bluefin tuna	2004	1.40691e+06	Grand Ens. mean
b) Bluefin tuna	2005	1.3162e+06	Grand Ens. mean
b) Bluefin tuna	2006	1.39237e+06	Grand Ens. mean
b) Bluefin tuna	2007	1.45345e+06	Grand Ens. mean
b) Bluefin tuna	2008	1.48212e+06	Grand Ens. mean
b) Bluefin tuna	2009	1.47703e+06	Grand Ens. mean
b) Bluefin tuna	2010	1.44211e+06	Grand Ens. mean
b) Bluefin tuna	2011	1.45583e+06	Grand Ens. mean
b) Bluefin tuna	2012	1.412e+06	Grand Ens. mean
b) Bluefin tuna	2013	1.44465e+06	Grand Ens. mean
b) Bluefin tuna	2014	1.4195e+06	Grand Ens. mean
b) Bluefin tuna	2015	1.39795e+06	Grand Ens. mean
b) Bluefin tuna	2016	1.41328e+06	Grand Ens. mean
b) Bluefin tuna	2017	1.41717e+06	Grand Ens. mean
b) Bluefin tuna	2018	1.38425e+06	Grand Ens. mean
c) Blue whiting	1985	108207	Grand Ens. mean
c) Blue whiting	1986	118530	Grand Ens. mean
c) Blue whiting	1987	99839.5	Grand Ens. mean
c) Blue whiting	1988	103222	Grand Ens. mean
c) Blue whiting	1989	106649	Grand Ens. mean
c) Blue whiting	1990	110008	Grand Ens. mean
c) Blue whiting	1991	123894	Grand Ens. mean
c) Blue whiting	1992	127231	Grand Ens. mean
c) Blue whiting	1993	125429	Grand Ens. mean
c) Blue whiting	1994	135797	Grand Ens. mean
c) Blue whiting	1995	127231	Grand Ens. mean
c) Blue whiting	1996	137599	Grand Ens. mean
c) Blue whiting	1997	146121	Grand Ens. mean
c) Blue whiting	1998	146121	Grand Ens. mean
c) Blue whiting	1999	149681	Grand Ens. mean
c) Blue whiting	2000	159916	Grand Ens. mean
c) Blue whiting	2001	173711	Grand Ens. mean
c) Blue whiting	2002	158270	Grand Ens. mean
c) Blue whiting	2003	178873	Grand Ens. mean
c) Blue whiting	2004	180631	Grand Ens. mean
c) Blue whiting	2005	182189	Grand Ens. mean
c) Blue whiting	2006	171775	Grand Ens. mean
c) Blue whiting	2007	185637	Grand Ens. mean
c) Blue whiting	2008	182189	Grand Ens. mean
c) Blue whiting	2009	182189	Grand Ens. mean
c) Blue whiting	2010	170040	Grand Ens. mean
c) Blue whiting	2011	159649	Grand Ens. mean
c) Blue whiting	2012	156244	Grand Ens. mean
c) Blue whiting	2013	137443	Grand Ens. mean
c) Blue whiting	2014	134083	Grand Ens. mean
c) Blue whiting	2015	142539	Grand Ens. mean
c) Blue whiting	2016	130545	Grand Ens. mean
c) Blue whiting	2017	110008	Grand Ens. mean
c) Blue whiting	2018	120288	Grand Ens. mean
a) Mackerel	1961	145950	Grand Ens. lowerCI
a) Mackerel	1961	269618	Grand Ens. upperCI
a) Mackerel	1962	113259	Grand Ens. lowerCI
a) Mackerel	1962	265340	Grand Ens. upperCI
a) Mackerel	1963	145969	Grand Ens. lowerCI
a) Mackerel	1963	267868	Grand Ens. upperCI
a) Mackerel	1964	86666.7	Grand Ens. lowerCI
a) Mackerel	1964	188714	Grand Ens. upperCI
a) Mackerel	1965	102904	Grand Ens. lowerCI
a) Mackerel	1965	233854	Grand Ens. upperCI
a) Mackerel	1966	63963.9	Grand Ens. lowerCI
a) Mackerel	1966	208482	Grand Ens. upperCI
a) Mackerel	1967	45296.1	Grand Ens. lowerCI
a) Mackerel	1967	197033	Grand Ens. upperCI
a) Mackerel	1968	64619	Grand Ens. lowerCI
a) Mackerel	1968	227149	Grand Ens. upperCI
a) Mackerel	1969	44932.3	Grand Ens. lowerCI
a) Mackerel	1969	165171	Grand Ens. upperCI
a) Mackerel	1970	50969.4	Grand Ens. lowerCI
a) Mackerel	1970	157082	Grand Ens. upperCI
a) Mackerel	1971	61051.3	Grand Ens. lowerCI
a) Mackerel	1971	159000	Grand Ens. upperCI
a) Mackerel	1972	49711.2	Grand Ens. lowerCI
a) Mackerel	1972	163627	Grand Ens. upperCI
a) Mackerel	1973	64527.3	Grand Ens. lowerCI
a) Mackerel	1973	167402	Grand Ens. upperCI
a) Mackerel	1974	40487.8	Grand Ens. lowerCI
a) Mackerel	1974	191029	Grand Ens. upperCI
a) Mackerel	1975	37226.1	Grand Ens. lowerCI
a) Mackerel	1975	175088	Grand Ens. upperCI
a) Mackerel	1976	38971.2	Grand Ens. lowerCI
a) Mackerel	1976	153123	Grand Ens. upperCI
a) Mackerel	1977	22530	Grand Ens. lowerCI
a) Mackerel	1977	182496	Grand Ens. upperCI
a) Mackerel	1978	36292.7	Grand Ens. lowerCI
a) Mackerel	1978	149417	Grand Ens. upperCI
a) Mackerel	1979	38780.4	Grand Ens. lowerCI
a) Mackerel	1979	189713	Grand Ens. upperCI
a) Mackerel	1980	44919.5	Grand Ens. lowerCI
a) Mackerel	1980	180875	Grand Ens. upperCI
a) Mackerel	1981	44574.7	Grand Ens. lowerCI
a) Mackerel	1981	198484	Grand Ens. upperCI
a) Mackerel	1982	84855.8	Grand Ens. lowerCI
a) Mackerel	1982	179288	Grand Ens. upperCI
a) Mackerel	1983	51085.8	Grand Ens. lowerCI
a) Mackerel	1983	173962	Grand Ens. upperCI
a) Mackerel	1984	51280	Grand Ens. lowerCI
a) Mackerel	1984	179526	Grand Ens. upperCI
a) Mackerel	1985	71829.5	Grand Ens. lowerCI
a) Mackerel	1985	192157	Grand Ens. upperCI
a) Mackerel	1986	69850.8	Grand Ens. lowerCI
a) Mackerel	1986	200459	Grand Ens. upperCI
a) Mackerel	1987	64611.9	Grand Ens. lowerCI
a) Mackerel	1987	191953	Grand Ens. upperCI
a) Mackerel	1988	91681	Grand Ens. lowerCI
a) Mackerel	1988	232211	Grand Ens. upperCI
a) Mackerel	1989	84898.2	Grand Ens. lowerCI
a) Mackerel	1989	230099	Grand Ens. upperCI
a) Mackerel	1990	99522.4	Grand Ens. lowerCI
a) Mackerel	1990	270925	Grand Ens. upperCI
a) Mackerel	1991	109969	Grand Ens. lowerCI
a) Mackerel	1991	250700	Grand Ens. upperCI
a) Mackerel	1992	51751.4	Grand Ens. lowerCI
a) Mackerel	1992	156847	Grand Ens. upperCI
a) Mackerel	1993	77461.6	Grand Ens. lowerCI
a) Mackerel	1993	215039	Grand Ens. upperCI
a) Mackerel	1994	117720	Grand Ens. lowerCI
a) Mackerel	1994	221401	Grand Ens. upperCI
a) Mackerel	1995	130847	Grand Ens. lowerCI
a) Mackerel	1995	263155	Grand Ens. upperCI
a) Mackerel	1996	180317	Grand Ens. lowerCI
a) Mackerel	1996	295371	Grand Ens. upperCI
a) Mackerel	1997	186468	Grand Ens. lowerCI
a) Mackerel	1997	306697	Grand Ens. upperCI
a) Mackerel	1998	191044	Grand Ens. lowerCI
a) Mackerel	1998	315439	Grand Ens. upperCI
a) Mackerel	1999	204454	Grand Ens. lowerCI
a) Mackerel	1999	314792	Grand Ens. upperCI
a) Mackerel	2000	225140	Grand Ens. lowerCI
a) Mackerel	2000	363133	Grand Ens. upperCI
a) Mackerel	2001	233605	Grand Ens. lowerCI
a) Mackerel	2001	369498	Grand Ens. upperCI
a) Mackerel	2002	223591	Grand Ens. lowerCI
a) Mackerel	2002	339044	Grand Ens. upperCI
a) Mackerel	2003	216521	Grand Ens. lowerCI
a) Mackerel	2003	367245	Grand Ens. upperCI
a) Mackerel	2004	233884	Grand Ens. lowerCI
a) Mackerel	2004	400943	Grand Ens. upperCI
a) Mackerel	2005	227931	Grand Ens. lowerCI
a) Mackerel	2005	345233	Grand Ens. upperCI
a) Mackerel	2006	219638	Grand Ens. lowerCI
a) Mackerel	2006	385487	Grand Ens. upperCI
a) Mackerel	2007	243233	Grand Ens. lowerCI
a) Mackerel	2007	406322	Grand Ens. upperCI
a) Mackerel	2008	271303	Grand Ens. lowerCI
a) Mackerel	2008	381818	Grand Ens. upperCI
a) Mackerel	2009	263193	Grand Ens. lowerCI
a) Mackerel	2009	407382	Grand Ens. upperCI
a) Mackerel	2010	257029	Grand Ens. lowerCI
a) Mackerel	2010	391196	Grand Ens. upperCI
a) Mackerel	2011	259419	Grand Ens. lowerCI
a) Mackerel	2011	394763	Grand Ens. upperCI
a) Mackerel	2012	243229	Grand Ens. lowerCI
a) Mackerel	2012	384025	Grand Ens. upperCI
a) Mackerel	2013	265538	Grand Ens. lowerCI
a) Mackerel	2013	403839	Grand Ens. upperCI
a) Mackerel	2014	255883	Grand Ens. lowerCI
a) Mackerel	2014	408829	Grand Ens. upperCI
a) Mackerel	2015	245152	Grand Ens. lowerCI
a) Mackerel	2015	414292	Grand Ens. upperCI
a) Mackerel	2016	264314	Grand Ens. lowerCI
a) Mackerel	2016	413559	Grand Ens. upperCI
a) Mackerel	2017	278471	Grand Ens. lowerCI
a) Mackerel	2017	417445	Grand Ens. upperCI
a) Mackerel	2018	254494	Grand Ens. lowerCI
a) Mackerel	2018	412777	Grand Ens. upperCI
b) Bluefin tuna	1961	1.06289e+06	Grand Ens. lowerCI
b) Bluefin tuna	1961	1.30911e+06	Grand Ens. upperCI
b) Bluefin tuna	1962	1.00258e+06	Grand Ens. lowerCI
b) Bluefin tuna	1962	1.25597e+06	Grand Ens. upperCI
b) Bluefin tuna	1963	1.09815e+06	Grand Ens. lowerCI
b) Bluefin tuna	1963	1.36011e+06	Grand Ens. upperCI
b) Bluefin tuna	1964	957997	Grand Ens. lowerCI
b) Bluefin tuna	1964	1.19654e+06	Grand Ens. upperCI
b) Bluefin tuna	1965	1.00338e+06	Grand Ens. lowerCI
b) Bluefin tuna	1965	1.33473e+06	Grand Ens. upperCI
b) Bluefin tuna	1966	947369	Grand Ens. lowerCI
b) Bluefin tuna	1966	1.23261e+06	Grand Ens. upperCI
b) Bluefin tuna	1967	953871	Grand Ens. lowerCI
b) Bluefin tuna	1967	1.17483e+06	Grand Ens. upperCI
b) Bluefin tuna	1968	961113	Grand Ens. lowerCI
b) Bluefin tuna	1968	1.20713e+06	Grand Ens. upperCI
b) Bluefin tuna	1969	937059	Grand Ens. lowerCI
b) Bluefin tuna	1969	1.11756e+06	Grand Ens. upperCI
b) Bluefin tuna	1970	926264	Grand Ens. lowerCI
b) Bluefin tuna	1970	1.09818e+06	Grand Ens. upperCI
b) Bluefin tuna	1971	938834	Grand Ens. lowerCI
b) Bluefin tuna	1971	1.1219e+06	Grand Ens. upperCI
b) Bluefin tuna	1972	943510	Grand Ens. lowerCI
b) Bluefin tuna	1972	1.16239e+06	Grand Ens. upperCI
b) Bluefin tuna	1973	937583	Grand Ens. lowerCI
b) Bluefin tuna	1973	1.16915e+06	Grand Ens. upperCI
b) Bluefin tuna	1974	942059	Grand Ens. lowerCI
b) Bluefin tuna	1974	1.19206e+06	Grand Ens. upperCI
b) Bluefin tuna	1975	924756	Grand Ens. lowerCI
b) Bluefin tuna	1975	1.13278e+06	Grand Ens. upperCI
b) Bluefin tuna	1976	907377	Grand Ens. lowerCI
b) Bluefin tuna	1976	1.14248e+06	Grand Ens. upperCI
b) Bluefin tuna	1977	883946	Grand Ens. lowerCI
b) Bluefin tuna	1977	1.14235e+06	Grand Ens. upperCI
b) Bluefin tuna	1978	870043	Grand Ens. lowerCI
b) Bluefin tuna	1978	1.12681e+06	Grand Ens. upperCI
b) Bluefin tuna	1979	905644	Grand Ens. lowerCI
b) Bluefin tuna	1979	1.14785e+06	Grand Ens. upperCI
b) Bluefin tuna	1980	935390	Grand Ens. lowerCI
b) Bluefin tuna	1980	1.15491e+06	Grand Ens. upperCI
b) Bluefin tuna	1981	961263	Grand Ens. lowerCI
b) Bluefin tuna	1981	1.23033e+06	Grand Ens. upperCI
b) Bluefin tuna	1982	981881	Grand Ens. lowerCI
b) Bluefin tuna	1982	1.1907e+06	Grand Ens. upperCI
b) Bluefin tuna	1983	965197	Grand Ens. lowerCI
b) Bluefin tuna	1983	1.16917e+06	Grand Ens. upperCI
b) Bluefin tuna	1984	937813	Grand Ens. lowerCI
b) Bluefin tuna	1984	1.14046e+06	Grand Ens. upperCI
b) Bluefin tuna	1985	937000	Grand Ens. lowerCI
b) Bluefin tuna	1985	1.20884e+06	Grand Ens. upperCI
b) Bluefin tuna	1986	1.0014e+06	Grand Ens. lowerCI
b) Bluefin tuna	1986	1.19571e+06	Grand Ens. upperCI
b) Bluefin tuna	1987	980748	Grand Ens. lowerCI
b) Bluefin tuna	1987	1.16321e+06	Grand Ens. upperCI
b) Bluefin tuna	1988	969006	Grand Ens. lowerCI
b) Bluefin tuna	1988	1.27728e+06	Grand Ens. upperCI
b) Bluefin tuna	1989	1.01037e+06	Grand Ens. lowerCI
b) Bluefin tuna	1989	1.23786e+06	Grand Ens. upperCI
b) Bluefin tuna	1990	1.04127e+06	Grand Ens. lowerCI
b) Bluefin tuna	1990	1.29103e+06	Grand Ens. upperCI
b) Bluefin tuna	1991	1.06287e+06	Grand Ens. lowerCI
b) Bluefin tuna	1991	1.27472e+06	Grand Ens. upperCI
b) Bluefin tuna	1992	922358	Grand Ens. lowerCI
b) Bluefin tuna	1992	1.15262e+06	Grand Ens. upperCI
b) Bluefin tuna	1993	973917	Grand Ens. lowerCI
b) Bluefin tuna	1993	1.18574e+06	Grand Ens. upperCI
b) Bluefin tuna	1994	1.04059e+06	Grand Ens. lowerCI
b) Bluefin tuna	1994	1.22781e+06	Grand Ens. upperCI
b) Bluefin tuna	1995	1.06807e+06	Grand Ens. lowerCI
b) Bluefin tuna	1995	1.32946e+06	Grand Ens. upperCI
b) Bluefin tuna	1996	1.14364e+06	Grand Ens. lowerCI
b) Bluefin tuna	1996	1.37027e+06	Grand Ens. upperCI
b) Bluefin tuna	1997	1.13596e+06	Grand Ens. lowerCI
b) Bluefin tuna	1997	1.42671e+06	Grand Ens. upperCI
b) Bluefin tuna	1998	1.14367e+06	Grand Ens. lowerCI
b) Bluefin tuna	1998	1.434e+06	Grand Ens. upperCI
b) Bluefin tuna	1999	1.18457e+06	Grand Ens. lowerCI
b) Bluefin tuna	1999	1.43947e+06	Grand Ens. upperCI
b) Bluefin tuna	2000	1.2212e+06	Grand Ens. lowerCI
b) Bluefin tuna	2000	1.49823e+06	Grand Ens. upperCI
b) Bluefin tuna	2001	1.28541e+06	Grand Ens. lowerCI
b) Bluefin tuna	2001	1.60302e+06	Grand Ens. upperCI
b) Bluefin tuna	2002	1.23876e+06	Grand Ens. lowerCI
b) Bluefin tuna	2002	1.49045e+06	Grand Ens. upperCI
b) Bluefin tuna	2003	1.1967e+06	Grand Ens. lowerCI
b) Bluefin tuna	2003	1.52778e+06	Grand Ens. upperCI
b) Bluefin tuna	2004	1.24866e+06	Grand Ens. lowerCI
b) Bluefin tuna	2004	1.57326e+06	Grand Ens. upperCI
b) Bluefin tuna	2005	1.20264e+06	Grand Ens. lowerCI
b) Bluefin tuna	2005	1.47068e+06	Grand Ens. upperCI
b) Bluefin tuna	2006	1.1906e+06	Grand Ens. lowerCI
b) Bluefin tuna	2006	1.56546e+06	Grand Ens. upperCI
b) Bluefin tuna	2007	1.29624e+06	Grand Ens. lowerCI
b) Bluefin tuna	2007	1.63902e+06	Grand Ens. upperCI
b) Bluefin tuna	2008	1.32147e+06	Grand Ens. lowerCI
b) Bluefin tuna	2008	1.69875e+06	Grand Ens. upperCI
b) Bluefin tuna	2009	1.27764e+06	Grand Ens. lowerCI
b) Bluefin tuna	2009	1.66478e+06	Grand Ens. upperCI
b) Bluefin tuna	2010	1.27e+06	Grand Ens. lowerCI
b) Bluefin tuna	2010	1.60937e+06	Grand Ens. upperCI
b) Bluefin tuna	2011	1.23787e+06	Grand Ens. lowerCI
b) Bluefin tuna	2011	1.63973e+06	Grand Ens. upperCI
b) Bluefin tuna	2012	1.19872e+06	Grand Ens. lowerCI
b) Bluefin tuna	2012	1.5906e+06	Grand Ens. upperCI
b) Bluefin tuna	2013	1.27407e+06	Grand Ens. lowerCI
b) Bluefin tuna	2013	1.67997e+06	Grand Ens. upperCI
b) Bluefin tuna	2014	1.25978e+06	Grand Ens. lowerCI
b) Bluefin tuna	2014	1.64566e+06	Grand Ens. upperCI
b) Bluefin tuna	2015	1.2441e+06	Grand Ens. lowerCI
b) Bluefin tuna	2015	1.59899e+06	Grand Ens. upperCI
b) Bluefin tuna	2016	1.28009e+06	Grand Ens. lowerCI
b) Bluefin tuna	2016	1.61511e+06	Grand Ens. upperCI
b) Bluefin tuna	2017	1.26678e+06	Grand Ens. lowerCI
b) Bluefin tuna	2017	1.61939e+06	Grand Ens. upperCI
b) Bluefin tuna	2018	1.22774e+06	Grand Ens. lowerCI
b) Bluefin tuna	2018	1.60154e+06	Grand Ens. upperCI
c) Blue whiting	1985	105402	Grand Ens. lowerCI
c) Blue whiting	1985	143461	Grand Ens. upperCI
c) Blue whiting	1986	107541	Grand Ens. lowerCI
c) Blue whiting	1986	145288	Grand Ens. upperCI
c) Blue whiting	1987	99274	Grand Ens. lowerCI
c) Blue whiting	1987	137656	Grand Ens. upperCI
c) Blue whiting	1988	108798	Grand Ens. lowerCI
c) Blue whiting	1988	144451	Grand Ens. upperCI
c) Blue whiting	1989	105160	Grand Ens. lowerCI
c) Blue whiting	1989	146065	Grand Ens. upperCI
c) Blue whiting	1990	89694.9	Grand Ens. lowerCI
c) Blue whiting	1990	144228	Grand Ens. upperCI
c) Blue whiting	1991	106760	Grand Ens. lowerCI
c) Blue whiting	1991	151394	Grand Ens. upperCI
c) Blue whiting	1992	109872	Grand Ens. lowerCI
c) Blue whiting	1992	159293	Grand Ens. upperCI
c) Blue whiting	1993	123559	Grand Ens. lowerCI
c) Blue whiting	1993	154598	Grand Ens. upperCI
c) Blue whiting	1994	122046	Grand Ens. lowerCI
c) Blue whiting	1994	159916	Grand Ens. upperCI
c) Blue whiting	1995	113212	Grand Ens. lowerCI
c) Blue whiting	1995	147834	Grand Ens. upperCI
c) Blue whiting	1996	127565	Grand Ens. lowerCI
c) Blue whiting	1996	156244	Grand Ens. upperCI
c) Blue whiting	1997	127231	Grand Ens. lowerCI
c) Blue whiting	1997	159916	Grand Ens. upperCI
c) Blue whiting	1998	135885	Grand Ens. lowerCI
c) Blue whiting	1998	168550	Grand Ens. upperCI
c) Blue whiting	1999	130545	Grand Ens. lowerCI
c) Blue whiting	1999	175357	Grand Ens. upperCI
c) Blue whiting	2000	141314	Grand Ens. lowerCI
c) Blue whiting	2000	189220	Grand Ens. upperCI
c) Blue whiting	2001	149682	Grand Ens. lowerCI
c) Blue whiting	2001	204550	Grand Ens. upperCI
c) Blue whiting	2002	140424	Grand Ens. lowerCI
c) Blue whiting	2002	192401	Grand Ens. upperCI
c) Blue whiting	2003	149480	Grand Ens. lowerCI
c) Blue whiting	2003	221661	Grand Ens. upperCI
c) Blue whiting	2004	142605	Grand Ens. lowerCI
c) Blue whiting	2004	228468	Grand Ens. upperCI
c) Blue whiting	2005	159538	Grand Ens. lowerCI
c) Blue whiting	2005	221172	Grand Ens. upperCI
c) Blue whiting	2006	151328	Grand Ens. lowerCI
c) Blue whiting	2006	199343	Grand Ens. upperCI
c) Blue whiting	2007	156334	Grand Ens. lowerCI
c) Blue whiting	2007	215178	Grand Ens. upperCI
c) Blue whiting	2008	151104	Grand Ens. lowerCI
c) Blue whiting	2008	204550	Grand Ens. upperCI
c) Blue whiting	2009	157802	Grand Ens. lowerCI
c) Blue whiting	2009	197720	Grand Ens. upperCI
c) Blue whiting	2010	149592	Grand Ens. lowerCI
c) Blue whiting	2010	183946	Grand Ens. upperCI
c) Blue whiting	2011	137443	Grand Ens. lowerCI
c) Blue whiting	2011	173287	Grand Ens. upperCI
c) Blue whiting	2012	135574	Grand Ens. lowerCI
c) Blue whiting	2012	172181	Grand Ens. upperCI
c) Blue whiting	2013	122313	Grand Ens. lowerCI
c) Blue whiting	2013	165099	Grand Ens. upperCI
c) Blue whiting	2014	130947	Grand Ens. lowerCI
c) Blue whiting	2014	178895	Grand Ens. upperCI
c) Blue whiting	2015	135797	Grand Ens. lowerCI
c) Blue whiting	2015	183745	Grand Ens. upperCI
c) Blue whiting	2016	116728	Grand Ens. lowerCI
c) Blue whiting	2016	162314	Grand Ens. upperCI
c) Blue whiting	2017	104704	Grand Ens. lowerCI
c) Blue whiting	2017	169121	Grand Ens. upperCI
c) Blue whiting	2018	96564.3	Grand Ens. lowerCI
c) Blue whiting	2018	184626	Grand Ens. upperCI
a) Mackerel	1961	164151	Obs. - Habitat
a) Mackerel	1961	NA	Obs. - Roll. mean
a) Mackerel	1962	172292	Obs. - Habitat
a) Mackerel	1962	136520	Obs. - Roll. mean
a) Mackerel	1963	73115.9	Obs. - Habitat
a) Mackerel	1963	155980	Obs. - Roll. mean
a) Mackerel	1964	222533	Obs. - Habitat
a) Mackerel	1964	171523	Obs. - Roll. mean
a) Mackerel	1965	218919	Obs. - Habitat
a) Mackerel	1965	228496	Obs. - Roll. mean
a) Mackerel	1966	244036	Obs. - Habitat
a) Mackerel	1966	217804	Obs. - Roll. mean
a) Mackerel	1967	190459	Obs. - Habitat
a) Mackerel	1967	189791	Obs. - Roll. mean
a) Mackerel	1968	134878	Obs. - Habitat
a) Mackerel	1968	134089	Obs. - Roll. mean
a) Mackerel	1969	76929.1	Obs. - Habitat
a) Mackerel	1969	78791.1	Obs. - Roll. mean
a) Mackerel	1970	24566.1	Obs. - Habitat
a) Mackerel	1970	61664.5	Obs. - Roll. mean
a) Mackerel	1971	83498.3	Obs. - Habitat
a) Mackerel	1971	44760.6	Obs. - Roll. mean
a) Mackerel	1972	26217.4	Obs. - Habitat
a) Mackerel	1972	68138.6	Obs. - Roll. mean
a) Mackerel	1973	94700	Obs. - Habitat
a) Mackerel	1973	93736.9	Obs. - Roll. mean
a) Mackerel	1974	160293	Obs. - Habitat
a) Mackerel	1974	135649	Obs. - Roll. mean
a) Mackerel	1975	151955	Obs. - Habitat
a) Mackerel	1975	106591	Obs. - Roll. mean
a) Mackerel	1976	7524.69	Obs. - Habitat
a) Mackerel	1976	118796	Obs. - Roll. mean
a) Mackerel	1977	196908	Obs. - Habitat
a) Mackerel	1977	102078	Obs. - Roll. mean
a) Mackerel	1978	101801	Obs. - Habitat
a) Mackerel	1978	161048	Obs. - Roll. mean
a) Mackerel	1979	184436	Obs. - Habitat
a) Mackerel	1979	190625	Obs. - Roll. mean
a) Mackerel	1980	285638	Obs. - Habitat
a) Mackerel	1980	195988	Obs. - Roll. mean
a) Mackerel	1981	117891	Obs. - Habitat
a) Mackerel	1981	152390	Obs. - Roll. mean
a) Mackerel	1982	53640.2	Obs. - Habitat
a) Mackerel	1982	57177	Obs. - Roll. mean
a) Mackerel	1983	0	Obs. - Habitat
a) Mackerel	1983	21060.9	Obs. - Roll. mean
a) Mackerel	1984	9542.39	Obs. - Habitat
a) Mackerel	1984	42679.8	Obs. - Roll. mean
a) Mackerel	1985	118497	Obs. - Habitat
a) Mackerel	1985	116622	Obs. - Roll. mean
a) Mackerel	1986	221828	Obs. - Habitat
a) Mackerel	1986	187500	Obs. - Roll. mean
a) Mackerel	1987	222174	Obs. - Habitat
a) Mackerel	1987	199832	Obs. - Roll. mean
a) Mackerel	1988	155493	Obs. - Habitat
a) Mackerel	1988	139182	Obs. - Roll. mean
a) Mackerel	1989	39879.9	Obs. - Habitat
a) Mackerel	1989	97679.4	Obs. - Roll. mean
a) Mackerel	1990	97665	Obs. - Habitat
a) Mackerel	1990	81253.9	Obs. - Roll. mean
a) Mackerel	1991	106217	Obs. - Habitat
a) Mackerel	1991	77025.8	Obs. - Roll. mean
a) Mackerel	1992	27195.7	Obs. - Habitat
a) Mackerel	1992	79419.6	Obs. - Roll. mean
a) Mackerel	1993	104846	Obs. - Habitat
a) Mackerel	1993	78286.4	Obs. - Roll. mean
a) Mackerel	1994	102817	Obs. - Habitat
a) Mackerel	1994	119140	Obs. - Roll. mean
a) Mackerel	1995	149756	Obs. - Habitat
a) Mackerel	1995	141013	Obs. - Roll. mean
a) Mackerel	1996	170467	Obs. - Habitat
a) Mackerel	1996	205396	Obs. - Roll. mean
a) Mackerel	1997	295965	Obs. - Habitat
a) Mackerel	1997	258543	Obs. - Roll. mean
a) Mackerel	1998	309198	Obs. - Habitat
a) Mackerel	1998	278225	Obs. - Roll. mean
a) Mackerel	1999	229511	Obs. - Habitat
a) Mackerel	1999	247845	Obs. - Roll. mean
a) Mackerel	2000	204827	Obs. - Habitat
a) Mackerel	2000	231264	Obs. - Roll. mean
a) Mackerel	2001	259453	Obs. - Habitat
a) Mackerel	2001	224176	Obs. - Roll. mean
a) Mackerel	2002	208247	Obs. - Habitat
a) Mackerel	2002	279919	Obs. - Roll. mean
a) Mackerel	2003	372058	Obs. - Habitat
a) Mackerel	2003	299693	Obs. - Roll. mean
a) Mackerel	2004	318773	Obs. - Habitat
a) Mackerel	2004	314921	Obs. - Roll. mean
a) Mackerel	2005	253931	Obs. - Habitat
a) Mackerel	2005	286877	Obs. - Roll. mean
a) Mackerel	2006	287925	Obs. - Habitat
a) Mackerel	2006	290449	Obs. - Roll. mean
a) Mackerel	2007	329492	Obs. - Habitat
a) Mackerel	2007	309619	Obs. - Roll. mean
a) Mackerel	2008	311441	Obs. - Habitat
a) Mackerel	2008	306631	Obs. - Roll. mean
a) Mackerel	2009	278959	Obs. - Habitat
a) Mackerel	2009	349886	Obs. - Roll. mean
a) Mackerel	2010	459258	Obs. - Habitat
a) Mackerel	2010	363095	Obs. - Roll. mean
a) Mackerel	2011	351066	Obs. - Habitat
a) Mackerel	2011	401179	Obs. - Roll. mean
a) Mackerel	2012	393213	Obs. - Habitat
a) Mackerel	2012	320620	Obs. - Roll. mean
a) Mackerel	2013	217583	Obs. - Habitat
a) Mackerel	2013	339857	Obs. - Roll. mean
a) Mackerel	2014	408774	Obs. - Habitat
a) Mackerel	2014	294721	Obs. - Roll. mean
a) Mackerel	2015	257808	Obs. - Habitat
a) Mackerel	2015	356636	Obs. - Roll. mean
a) Mackerel	2016	403325	Obs. - Habitat
a) Mackerel	2016	324236	Obs. - Roll. mean
a) Mackerel	2017	311574	Obs. - Habitat
a) Mackerel	2017	274528	Obs. - Roll. mean
a) Mackerel	2018	108684	Obs. - Habitat
a) Mackerel	2018	NA	Obs. - Roll. mean
b) Bluefin tuna	1961	1.11525e+06	Obs. - Habitat
b) Bluefin tuna	1961	NA	Obs. - Roll. mean
b) Bluefin tuna	1962	1.19244e+06	Obs. - Habitat
b) Bluefin tuna	1962	1.09811e+06	Obs. - Roll. mean
b) Bluefin tuna	1963	986633	Obs. - Habitat
b) Bluefin tuna	1963	1.099e+06	Obs. - Roll. mean
b) Bluefin tuna	1964	1.11792e+06	Obs. - Habitat
b) Bluefin tuna	1964	1.1898e+06	Obs. - Roll. mean
b) Bluefin tuna	1965	1.46484e+06	Obs. - Habitat
b) Bluefin tuna	1965	1.38875e+06	Obs. - Roll. mean
b) Bluefin tuna	1966	1.58348e+06	Obs. - Habitat
b) Bluefin tuna	1966	1.38009e+06	Obs. - Roll. mean
b) Bluefin tuna	1967	1.09195e+06	Obs. - Habitat
b) Bluefin tuna	1967	1.34382e+06	Obs. - Roll. mean
b) Bluefin tuna	1968	1.35604e+06	Obs. - Habitat
b) Bluefin tuna	1968	1.16037e+06	Obs. - Roll. mean
b) Bluefin tuna	1969	1.03314e+06	Obs. - Habitat
b) Bluefin tuna	1969	1.13072e+06	Obs. - Roll. mean
b) Bluefin tuna	1970	1.00298e+06	Obs. - Habitat
b) Bluefin tuna	1970	1.0517e+06	Obs. - Roll. mean
b) Bluefin tuna	1971	1.11898e+06	Obs. - Habitat
b) Bluefin tuna	1971	974309	Obs. - Roll. mean
b) Bluefin tuna	1972	800963	Obs. - Habitat
b) Bluefin tuna	1972	940481	Obs. - Roll. mean
b) Bluefin tuna	1973	901501	Obs. - Habitat
b) Bluefin tuna	1973	927703	Obs. - Roll. mean
b) Bluefin tuna	1974	1.08065e+06	Obs. - Habitat
b) Bluefin tuna	1974	1.01876e+06	Obs. - Roll. mean
b) Bluefin tuna	1975	1.07412e+06	Obs. - Habitat
b) Bluefin tuna	1975	1.03129e+06	Obs. - Roll. mean
b) Bluefin tuna	1976	939117	Obs. - Habitat
b) Bluefin tuna	1976	1.09699e+06	Obs. - Roll. mean
b) Bluefin tuna	1977	1.27772e+06	Obs. - Habitat
b) Bluefin tuna	1977	1.12421e+06	Obs. - Roll. mean
b) Bluefin tuna	1978	1.15579e+06	Obs. - Habitat
b) Bluefin tuna	1978	1.17198e+06	Obs. - Roll. mean
b) Bluefin tuna	1979	1.08243e+06	Obs. - Habitat
b) Bluefin tuna	1979	1.18153e+06	Obs. - Roll. mean
b) Bluefin tuna	1980	1.30636e+06	Obs. - Habitat
b) Bluefin tuna	1980	1.1687e+06	Obs. - Roll. mean
b) Bluefin tuna	1981	1.11731e+06	Obs. - Habitat
b) Bluefin tuna	1981	1.15609e+06	Obs. - Roll. mean
b) Bluefin tuna	1982	1.0446e+06	Obs. - Habitat
b) Bluefin tuna	1982	1.02335e+06	Obs. - Roll. mean
b) Bluefin tuna	1983	908158	Obs. - Habitat
b) Bluefin tuna	1983	1.01931e+06	Obs. - Roll. mean
b) Bluefin tuna	1984	1.10517e+06	Obs. - Habitat
b) Bluefin tuna	1984	989431	Obs. - Roll. mean
b) Bluefin tuna	1985	954965	Obs. - Habitat
b) Bluefin tuna	1985	1.04988e+06	Obs. - Roll. mean
b) Bluefin tuna	1986	1.0895e+06	Obs. - Habitat
b) Bluefin tuna	1986	1.13774e+06	Obs. - Roll. mean
b) Bluefin tuna	1987	1.36877e+06	Obs. - Habitat
b) Bluefin tuna	1987	1.16522e+06	Obs. - Roll. mean
b) Bluefin tuna	1988	1.0374e+06	Obs. - Habitat
b) Bluefin tuna	1988	1.12203e+06	Obs. - Roll. mean
b) Bluefin tuna	1989	959917	Obs. - Habitat
b) Bluefin tuna	1989	1.00163e+06	Obs. - Roll. mean
b) Bluefin tuna	1990	1.00757e+06	Obs. - Habitat
b) Bluefin tuna	1990	1.03485e+06	Obs. - Roll. mean
b) Bluefin tuna	1991	1.13707e+06	Obs. - Habitat
b) Bluefin tuna	1991	1.01306e+06	Obs. - Roll. mean
b) Bluefin tuna	1992	894549	Obs. - Habitat
b) Bluefin tuna	1992	1.01562e+06	Obs. - Roll. mean
b) Bluefin tuna	1993	1.01524e+06	Obs. - Habitat
b) Bluefin tuna	1993	984725	Obs. - Roll. mean
b) Bluefin tuna	1994	1.04438e+06	Obs. - Habitat
b) Bluefin tuna	1994	1.06399e+06	Obs. - Roll. mean
b) Bluefin tuna	1995	1.13234e+06	Obs. - Habitat
b) Bluefin tuna	1995	1.09006e+06	Obs. - Roll. mean
b) Bluefin tuna	1996	1.09347e+06	Obs. - Habitat
b) Bluefin tuna	1996	1.20132e+06	Obs. - Roll. mean
b) Bluefin tuna	1997	1.37815e+06	Obs. - Habitat
b) Bluefin tuna	1997	1.34879e+06	Obs. - Roll. mean
b) Bluefin tuna	1998	1.57476e+06	Obs. - Habitat
b) Bluefin tuna	1998	1.41953e+06	Obs. - Roll. mean
b) Bluefin tuna	1999	1.30568e+06	Obs. - Habitat
b) Bluefin tuna	1999	1.39434e+06	Obs. - Roll. mean
b) Bluefin tuna	2000	1.30258e+06	Obs. - Habitat
b) Bluefin tuna	2000	1.35589e+06	Obs. - Roll. mean
b) Bluefin tuna	2001	1.45942e+06	Obs. - Habitat
b) Bluefin tuna	2001	1.32427e+06	Obs. - Roll. mean
b) Bluefin tuna	2002	1.21082e+06	Obs. - Habitat
b) Bluefin tuna	2002	1.39947e+06	Obs. - Roll. mean
b) Bluefin tuna	2003	1.52819e+06	Obs. - Habitat
b) Bluefin tuna	2003	1.38021e+06	Obs. - Roll. mean
b) Bluefin tuna	2004	1.40162e+06	Obs. - Habitat
b) Bluefin tuna	2004	1.44394e+06	Obs. - Roll. mean
b) Bluefin tuna	2005	1.402e+06	Obs. - Habitat
b) Bluefin tuna	2005	1.42475e+06	Obs. - Roll. mean
b) Bluefin tuna	2006	1.47062e+06	Obs. - Habitat
b) Bluefin tuna	2006	1.44625e+06	Obs. - Roll. mean
b) Bluefin tuna	2007	1.46612e+06	Obs. - Habitat
b) Bluefin tuna	2007	1.51954e+06	Obs. - Roll. mean
b) Bluefin tuna	2008	1.62189e+06	Obs. - Habitat
b) Bluefin tuna	2008	1.46209e+06	Obs. - Roll. mean
b) Bluefin tuna	2009	1.29827e+06	Obs. - Habitat
b) Bluefin tuna	2009	1.60763e+06	Obs. - Roll. mean
b) Bluefin tuna	2010	1.90275e+06	Obs. - Habitat
b) Bluefin tuna	2010	1.53104e+06	Obs. - Roll. mean
b) Bluefin tuna	2011	1.39212e+06	Obs. - Habitat
b) Bluefin tuna	2011	1.70268e+06	Obs. - Roll. mean
b) Bluefin tuna	2012	1.81317e+06	Obs. - Habitat
b) Bluefin tuna	2012	1.45236e+06	Obs. - Roll. mean
b) Bluefin tuna	2013	1.15179e+06	Obs. - Habitat
b) Bluefin tuna	2013	1.53322e+06	Obs. - Roll. mean
b) Bluefin tuna	2014	1.63471e+06	Obs. - Habitat
b) Bluefin tuna	2014	1.26988e+06	Obs. - Roll. mean
b) Bluefin tuna	2015	1.02313e+06	Obs. - Habitat
b) Bluefin tuna	2015	1.41195e+06	Obs. - Roll. mean
b) Bluefin tuna	2016	1.57801e+06	Obs. - Habitat
b) Bluefin tuna	2016	1.29838e+06	Obs. - Roll. mean
b) Bluefin tuna	2017	1.29401e+06	Obs. - Habitat
b) Bluefin tuna	2017	1.27406e+06	Obs. - Roll. mean
b) Bluefin tuna	2018	950146	Obs. - Habitat
b) Bluefin tuna	2018	NA	Obs. - Roll. mean
c) Blue whiting	1985	182189	Obs. - Habitat
c) Blue whiting	1985	NA	Obs. - Roll. mean
c) Blue whiting	1986	147834	Obs. - Habitat
c) Blue whiting	1986	138074	Obs. - Roll. mean
c) Blue whiting	1987	84198	Obs. - Habitat
c) Blue whiting	1987	111737	Obs. - Roll. mean
c) Blue whiting	1988	103178	Obs. - Habitat
c) Blue whiting	1988	91051.4	Obs. - Roll. mean
c) Blue whiting	1989	85777.8	Obs. - Habitat
c) Blue whiting	1989	117337	Obs. - Roll. mean
c) Blue whiting	1990	163054	Obs. - Habitat
c) Blue whiting	1990	129878	Obs. - Roll. mean
c) Blue whiting	1991	140803	Obs. - Habitat
c) Blue whiting	1991	140773	Obs. - Roll. mean
c) Blue whiting	1992	118464	Obs. - Habitat
c) Blue whiting	1992	116187	Obs. - Roll. mean
c) Blue whiting	1993	89293.7	Obs. - Habitat
c) Blue whiting	1993	104773	Obs. - Roll. mean
c) Blue whiting	1994	106561	Obs. - Habitat
c) Blue whiting	1994	98512.9	Obs. - Roll. mean
c) Blue whiting	1995	99684.4	Obs. - Habitat
c) Blue whiting	1995	107154	Obs. - Roll. mean
c) Blue whiting	1996	115216	Obs. - Habitat
c) Blue whiting	1996	107791	Obs. - Roll. mean
c) Blue whiting	1997	108474	Obs. - Habitat
c) Blue whiting	1997	132549	Obs. - Roll. mean
c) Blue whiting	1998	173956	Obs. - Habitat
c) Blue whiting	1998	161704	Obs. - Roll. mean
c) Blue whiting	1999	202681	Obs. - Habitat
c) Blue whiting	1999	178762	Obs. - Roll. mean
c) Blue whiting	2000	159649	Obs. - Habitat
c) Blue whiting	2000	167711	Obs. - Roll. mean
c) Blue whiting	2001	140803	Obs. - Habitat
c) Blue whiting	2001	151209	Obs. - Roll. mean
c) Blue whiting	2002	153174	Obs. - Habitat
c) Blue whiting	2002	155896	Obs. - Roll. mean
c) Blue whiting	2003	173711	Obs. - Habitat
c) Blue whiting	2003	169246	Obs. - Roll. mean
c) Blue whiting	2004	180853	Obs. - Habitat
c) Blue whiting	2004	180067	Obs. - Roll. mean
c) Blue whiting	2005	185637	Obs. - Habitat
c) Blue whiting	2005	180616	Obs. - Roll. mean
c) Blue whiting	2006	175357	Obs. - Habitat
c) Blue whiting	2006	180460	Obs. - Roll. mean
c) Blue whiting	2007	180386	Obs. - Habitat
c) Blue whiting	2007	174712	Obs. - Roll. mean
c) Blue whiting	2008	168394	Obs. - Habitat
c) Blue whiting	2008	172940	Obs. - Roll. mean
c) Blue whiting	2009	170040	Obs. - Habitat
c) Blue whiting	2009	166665	Obs. - Roll. mean
c) Blue whiting	2010	161562	Obs. - Habitat
c) Blue whiting	2010	170729	Obs. - Roll. mean
c) Blue whiting	2011	180587	Obs. - Habitat
c) Blue whiting	2011	162808	Obs. - Roll. mean
c) Blue whiting	2012	146277	Obs. - Habitat
c) Blue whiting	2012	134580	Obs. - Roll. mean
c) Blue whiting	2013	76877.3	Obs. - Habitat
c) Blue whiting	2013	111017	Obs. - Roll. mean
c) Blue whiting	2014	109898	Obs. - Habitat
c) Blue whiting	2014	97251.8	Obs. - Roll. mean
c) Blue whiting	2015	104980	Obs. - Habitat
c) Blue whiting	2015	93907.2	Obs. - Roll. mean
c) Blue whiting	2016	66843.6	Obs. - Habitat
c) Blue whiting	2016	88752.9	Obs. - Roll. mean
c) Blue whiting	2017	94434.8	Obs. - Habitat
c) Blue whiting	2017	75024.4	Obs. - Roll. mean
c) Blue whiting	2018	63794.6	Obs. - Habitat
c) Blue whiting	2018	NA	Obs. - Roll. mean

## Sheet: Fig.4a
source	year	statistic	value
1990 forecast	1990	lowerCI	8.03197
1990 forecast	1990	mean	110.255
1990 forecast	1990	upperCI	238.19
1990 forecast	1991	lowerCI	17.7103
1990 forecast	1991	mean	114.982
1990 forecast	1991	upperCI	266.751
1990 forecast	1992	lowerCI	1.31934
1990 forecast	1992	mean	94.8686
1990 forecast	1992	upperCI	260.658
1990 forecast	1993	lowerCI	18.2174
1990 forecast	1993	mean	133.958
1990 forecast	1993	upperCI	314.476
1990 forecast	1994	lowerCI	63.3424
1990 forecast	1994	mean	160.688
1990 forecast	1994	upperCI	277.179
1990 forecast	1995	lowerCI	68.7071
1990 forecast	1995	mean	201.985
1990 forecast	1995	upperCI	358.489
1990 forecast	1996	lowerCI	44.6926
1990 forecast	1996	mean	204.267
1990 forecast	1996	upperCI	365.634
1990 forecast	1997	lowerCI	95.5805
1990 forecast	1997	mean	233.949
1990 forecast	1997	upperCI	333.678
1990 forecast	1998	lowerCI	143.402
1990 forecast	1998	mean	249.176
1990 forecast	1998	upperCI	362.983
1990 forecast	1999	lowerCI	136.835
1990 forecast	1999	mean	235.008
1990 forecast	1999	upperCI	340.108
2000 forecast	2000	lowerCI	189.967
2000 forecast	2000	mean	268.751
2000 forecast	2000	upperCI	344.361
2000 forecast	2001	lowerCI	136.048
2000 forecast	2001	mean	278.351
2000 forecast	2001	upperCI	375.295
2000 forecast	2002	lowerCI	189.995
2000 forecast	2002	mean	303.575
2000 forecast	2002	upperCI	400.672
2000 forecast	2003	lowerCI	93.9371
2000 forecast	2003	mean	281.954
2000 forecast	2003	upperCI	398.151
2000 forecast	2004	lowerCI	158.058
2000 forecast	2004	mean	283.06
2000 forecast	2004	upperCI	397.152
2000 forecast	2005	lowerCI	172.733
2000 forecast	2005	mean	290.189
2000 forecast	2005	upperCI	409.901
2000 forecast	2006	lowerCI	165.456
2000 forecast	2006	mean	314.713
2000 forecast	2006	upperCI	444.699
2000 forecast	2007	lowerCI	208.34
2000 forecast	2007	mean	321.745
2000 forecast	2007	upperCI	451.405
2000 forecast	2008	lowerCI	189.231
2000 forecast	2008	mean	327.862
2000 forecast	2008	upperCI	444.394
2000 forecast	2009	lowerCI	184.055
2000 forecast	2009	mean	328.953
2000 forecast	2009	upperCI	456.144
2010 forecast	2010	lowerCI	179.397
2010 forecast	2010	mean	323.081
2010 forecast	2010	upperCI	427.546
2010 forecast	2011	lowerCI	233.559
2010 forecast	2011	mean	341.345
2010 forecast	2011	upperCI	425.418
2010 forecast	2012	lowerCI	246.833
2010 forecast	2012	mean	354.6
2010 forecast	2012	upperCI	447.309
2010 forecast	2013	lowerCI	234.981
2010 forecast	2013	mean	343.471
2010 forecast	2013	upperCI	445.792
2010 forecast	2014	lowerCI	223.189
2010 forecast	2014	mean	373.079
2010 forecast	2014	upperCI	457.455
2010 forecast	2015	lowerCI	192.784
2010 forecast	2015	mean	365.054
2010 forecast	2015	upperCI	453.602
2010 forecast	2016	lowerCI	210.644
2010 forecast	2016	mean	374.777
2010 forecast	2016	upperCI	448.562
2010 forecast	2017	lowerCI	242.504
2010 forecast	2017	mean	363.007
2010 forecast	2017	upperCI	461.149
2010 forecast	2018	lowerCI	256.942
2010 forecast	2018	mean	396.427
2010 forecast	2018	upperCI	496.563
2010 forecast	2019	lowerCI	221.162
2010 forecast	2019	mean	391.925
2010 forecast	2019	upperCI	500.573
Habitat	1990	NA	97.665
Habitat	1991	NA	106.217
Habitat	1992	NA	27.1957
Habitat	1993	NA	104.846
Habitat	1994	NA	102.817
Habitat	1995	NA	149.756
Habitat	1996	NA	170.467
Habitat	1997	NA	295.965
Habitat	1998	NA	309.198
Habitat	1999	NA	229.511
Habitat	2000	NA	204.827
Habitat	2001	NA	259.453
Habitat	2002	NA	208.247
Habitat	2003	NA	372.058
Habitat	2004	NA	318.773
Habitat	2005	NA	253.931
Habitat	2006	NA	287.925
Habitat	2007	NA	329.492
Habitat	2008	NA	311.441
Habitat	2009	NA	278.959
Habitat	2010	NA	459.258
Habitat	2011	NA	351.066
Habitat	2012	NA	393.213
Habitat	2013	NA	217.583
Habitat	2014	NA	408.774
Habitat	2015	NA	257.808
Habitat	2016	NA	403.325
Habitat	2017	NA	311.574
Habitat	2018	NA	108.684
Habitat	2019	NA	418.007
Habitat	2020	NA	370.054
Rolling mean	1990	NA	81.2539
Rolling mean	1991	NA	77.0258
Rolling mean	1992	NA	79.4196
Rolling mean	1993	NA	78.2864
Rolling mean	1994	NA	119.14
Rolling mean	1995	NA	141.013
Rolling mean	1996	NA	205.396
Rolling mean	1997	NA	258.543
Rolling mean	1998	NA	278.225
Rolling mean	1999	NA	247.845
Rolling mean	2000	NA	231.264
Rolling mean	2001	NA	224.176
Rolling mean	2002	NA	279.919
Rolling mean	2003	NA	299.693
Rolling mean	2004	NA	314.921
Rolling mean	2005	NA	286.877
Rolling mean	2006	NA	290.449
Rolling mean	2007	NA	309.619
Rolling mean	2008	NA	306.631
Rolling mean	2009	NA	349.886
Rolling mean	2010	NA	363.095
Rolling mean	2011	NA	401.179
Rolling mean	2012	NA	320.62
Rolling mean	2013	NA	339.857
Rolling mean	2014	NA	294.721
Rolling mean	2015	NA	356.636
Rolling mean	2016	NA	324.236
Rolling mean	2017	NA	274.528
Rolling mean	2018	NA	279.422
Rolling mean	2019	NA	298.915
Rolling mean	2020	NA	NA

## Sheet: Fig. 4b
source	year	statistic	value
2004 forecast	2004	lowerCI	158.128
2004 forecast	2004	mean	170.047
2004 forecast	2004	upperCI	178.997
2004 forecast	2005	lowerCI	165.092
2004 forecast	2005	mean	191.984
2004 forecast	2005	upperCI	218.325
2004 forecast	2006	lowerCI	159.7
2004 forecast	2006	mean	196.475
2004 forecast	2006	upperCI	228.585
2004 forecast	2007	lowerCI	151.255
2004 forecast	2007	mean	183.241
2004 forecast	2007	upperCI	223.119
2004 forecast	2008	lowerCI	142.898
2004 forecast	2008	mean	175.971
2004 forecast	2008	upperCI	209.126
2004 forecast	2009	lowerCI	136.731
2004 forecast	2009	mean	173.729
2004 forecast	2009	upperCI	211.76
2004 forecast	2010	lowerCI	122.876
2004 forecast	2010	mean	162.319
2004 forecast	2010	upperCI	199.268
2011 forecast	2011	lowerCI	168.268
2011 forecast	2011	mean	177.367
2011 forecast	2011	upperCI	185.571
2011 forecast	2012	lowerCI	114.989
2011 forecast	2012	mean	133.336
2011 forecast	2012	upperCI	154.795
2011 forecast	2013	lowerCI	106.59
2011 forecast	2013	mean	127.794
2011 forecast	2013	upperCI	149.626
2011 forecast	2014	lowerCI	108.597
2011 forecast	2014	mean	125.637
2011 forecast	2014	upperCI	144.354
2011 forecast	2015	lowerCI	97.5342
2011 forecast	2015	mean	120.806
2011 forecast	2015	upperCI	146.69
2011 forecast	2016	lowerCI	98.0656
2011 forecast	2016	mean	121.236
2011 forecast	2016	upperCI	151.171
2011 forecast	2017	lowerCI	93.2697
2011 forecast	2017	mean	120.363
2011 forecast	2017	upperCI	151.128
Biomass	2004	NA	6791916
Biomass	2005	NA	6055782
Biomass	2006	NA	5917460
Biomass	2007	NA	4703578
Biomass	2008	NA	3630450
Biomass	2009	NA	2795836
Biomass	2010	NA	2733239
Biomass	2011	NA	2753922
Biomass	2012	NA	3498827
Biomass	2013	NA	3821120
Biomass	2014	NA	4063545
Biomass	2015	NA	4251496
Biomass	2016	NA	5014269
Biomass	2017	NA	6266824
Biomass	2018	NA	6206072
Biomass	2019	NA	5387150
Biomass	2020	NA	4214250
Distribution (Survey)	2004	NA	82.7739
Distribution (Survey)	2005	NA	179.875
Distribution (Survey)	2006	NA	207.109
Distribution (Survey)	2007	NA	136.529
Distribution (Survey)	2008	NA	137.954
Distribution (Survey)	2009	NA	96.3929
Distribution (Survey)	2010	NA	68.7987
Distribution (Survey)	2011	NA	54.4715
Distribution (Survey)	2012	NA	83.4822
Distribution (Survey)	2013	NA	97.1054
Distribution (Survey)	2014	NA	110.724
Distribution (Survey)	2015	NA	83.4907
Distribution (Survey)	2016	NA	138.67
Distribution (Survey)	2017	NA	110.72
Distribution (Survey)	2018	NA	97.1011
Distribution (Survey)	2019	NA	82.7739
Habitat	2004	NA	180.853
Habitat	2005	NA	185.637
Habitat	2006	NA	175.357
Habitat	2007	NA	180.386
Habitat	2008	NA	168.394
Habitat	2009	NA	170.04
Habitat	2010	NA	161.562
Habitat	2011	NA	180.587
Habitat	2012	NA	146.277
Habitat	2013	NA	76.8773
Habitat	2014	NA	109.898
Habitat	2015	NA	104.98
Habitat	2016	NA	66.8436
Habitat	2017	NA	94.4348
Habitat	2018	NA	63.7946
Habitat	2019	NA	81.0837
Habitat	2020	NA	62.595
Habitat roll. mean	2004	NA	180.067
Habitat roll. mean	2005	NA	180.616
Habitat roll. mean	2006	NA	180.46
Habitat roll. mean	2007	NA	174.712
Habitat roll. mean	2008	NA	172.94
Habitat roll. mean	2009	NA	166.665
Habitat roll. mean	2010	NA	170.729
Habitat roll. mean	2011	NA	162.808
Habitat roll. mean	2012	NA	134.58
Habitat roll. mean	2013	NA	111.017
Habitat roll. mean	2014	NA	97.2518
Habitat roll. mean	2015	NA	93.9072
Habitat roll. mean	2016	NA	88.7529
Habitat roll. mean	2017	NA	75.0244
Habitat roll. mean	2018	NA	79.771
Habitat roll. mean	2019	NA	69.1578
Habitat roll. mean	2020	NA	NA

## Sheet: Sup. Fig.3
metric	species	lead	value
a) Pearson correlation	Mackerel	0.583333	0.941
a) Pearson correlation	Mackerel	1.58333	0.798
a) Pearson correlation	Mackerel	2.58333	0.753
a) Pearson correlation	Mackerel	3.58333	0.637
a) Pearson correlation	Mackerel	4.58333	0.795
a) Pearson correlation	Mackerel	5.58333	0.794
a) Pearson correlation	Mackerel	6.58333	0.766
a) Pearson correlation	Mackerel	7.58333	0.733
a) Pearson correlation	Mackerel	8.58333	0.655
a) Pearson correlation	Mackerel	9.58333	0.82
b) MSESS	Mackerel	0.583333	0.937
b) MSESS	Mackerel	1.58333	0.774
b) MSESS	Mackerel	2.58333	0.68
b) MSESS	Mackerel	3.58333	0.546
b) MSESS	Mackerel	4.58333	0.702
b) MSESS	Mackerel	5.58333	0.751
b) MSESS	Mackerel	6.58333	0.762
b) MSESS	Mackerel	7.58333	0.713
b) MSESS	Mackerel	8.58333	0.539
b) MSESS	Mackerel	9.58333	0.761
c) CRPSS	Mackerel	0.583333	0.99
c) CRPSS	Mackerel	1.58333	0.99
c) CRPSS	Mackerel	2.58333	0.99
c) CRPSS	Mackerel	3.58333	0.99
c) CRPSS	Mackerel	4.58333	0.99
c) CRPSS	Mackerel	5.58333	0.99
c) CRPSS	Mackerel	6.58333	0.99
c) CRPSS	Mackerel	7.58333	0.99
c) CRPSS	Mackerel	8.58333	0.99
c) CRPSS	Mackerel	9.58333	0.99
a) Pearson correlation	Bluefin tuna	0.583333	0.786
a) Pearson correlation	Bluefin tuna	1.58333	0.739
a) Pearson correlation	Bluefin tuna	2.58333	0.702
a) Pearson correlation	Bluefin tuna	3.58333	0.657
a) Pearson correlation	Bluefin tuna	4.58333	0.704
a) Pearson correlation	Bluefin tuna	5.58333	0.69
a) Pearson correlation	Bluefin tuna	6.58333	0.735
a) Pearson correlation	Bluefin tuna	7.58333	0.669
a) Pearson correlation	Bluefin tuna	8.58333	0.596
a) Pearson correlation	Bluefin tuna	9.58333	0.684
b) MSESS	Bluefin tuna	0.583333	0.684
b) MSESS	Bluefin tuna	1.58333	0.65
b) MSESS	Bluefin tuna	2.58333	0.598
b) MSESS	Bluefin tuna	3.58333	0.571
b) MSESS	Bluefin tuna	4.58333	0.623
b) MSESS	Bluefin tuna	5.58333	0.645
b) MSESS	Bluefin tuna	6.58333	0.685
b) MSESS	Bluefin tuna	7.58333	0.591
b) MSESS	Bluefin tuna	8.58333	0.554
b) MSESS	Bluefin tuna	9.58333	0.548
c) CRPSS	Bluefin tuna	0.583333	0.99
c) CRPSS	Bluefin tuna	1.58333	0.99
c) CRPSS	Bluefin tuna	2.58333	0.99
c) CRPSS	Bluefin tuna	3.58333	0.99
c) CRPSS	Bluefin tuna	4.58333	0.99
c) CRPSS	Bluefin tuna	5.58333	0.99
c) CRPSS	Bluefin tuna	6.58333	0.99
c) CRPSS	Bluefin tuna	7.58333	0.99
c) CRPSS	Bluefin tuna	8.58333	0.99
c) CRPSS	Bluefin tuna	9.58333	0.99
a) Pearson correlation	Blue whiting	0.166667	0.99
a) Pearson correlation	Blue whiting	1.16667	0.99
a) Pearson correlation	Blue whiting	2.16667	0.99
a) Pearson correlation	Blue whiting	3.16667	0.99
a) Pearson correlation	Blue whiting	4.16667	0.99
a) Pearson correlation	Blue whiting	5.16667	0.99
a) Pearson correlation	Blue whiting	6.16667	0.99
a) Pearson correlation	Blue whiting	7.16667	0.99
a) Pearson correlation	Blue whiting	8.16667	0.989
a) Pearson correlation	Blue whiting	9.16667	0.987
a) Pearson correlation	Blue whiting	10.1667	0.99
b) MSESS	Blue whiting	0.166667	0.99
b) MSESS	Blue whiting	1.16667	0.99
b) MSESS	Blue whiting	2.16667	0.959
b) MSESS	Blue whiting	3.16667	0.973
b) MSESS	Blue whiting	4.16667	0.99
b) MSESS	Blue whiting	5.16667	0.99
b) MSESS	Blue whiting	6.16667	0.984
b) MSESS	Blue whiting	7.16667	0.978
b) MSESS	Blue whiting	8.16667	0.952
b) MSESS	Blue whiting	9.16667	0.927
b) MSESS	Blue whiting	10.1667	0.99
c) CRPSS	Blue whiting	0.166667	0.99
c) CRPSS	Blue whiting	1.16667	0.99
c) CRPSS	Blue whiting	2.16667	0.99
c) CRPSS	Blue whiting	3.16667	0.99
c) CRPSS	Blue whiting	4.16667	0.99
c) CRPSS	Blue whiting	5.16667	0.99
c) CRPSS	Blue whiting	6.16667	0.99
c) CRPSS	Blue whiting	7.16667	0.99
c) CRPSS	Blue whiting	8.16667	0.987
c) CRPSS	Blue whiting	9.16667	0.969
c) CRPSS	Blue whiting	10.1667	0.99
